# Supplementary material for: Revisiting the Risk Factors for Endometriosis: A Machine Learning Approach
Source: J Pers Med. 2022 Jul 7;12(7):1114. doi: 10.3390/jpm12071114 (PMC9317820; doi:10.3390/jpm12071114)
Supplement: Supplementary file 1 [file jpm-12-01114-s001.zip]

Archive with 6 entries (6 files):
- .DS_Store
- ENDO-Suppl Table S1 (Attributes and stat).xlsx
- ENDO-Suppl Table S2 (65+399 GWAS variants).xlsx
- Endo-Suppl Table S3 (775 ICD10).xlsx
- ENDO-Suppl Table S7  (100 SHAP).xlsx
- ENDO-supplelemtnal -Cyc-4-TextS1+Fig-S1-S3+Tables S4-S6.pdf
