# Supplementary material for: Revisiting the Risk Factors for Endometriosis: A Machine Learning Approach
Source: J Pers Med. 2022 Jul 7;12(7):1114. doi: 10.3390/jpm12071114 (PMC9317820; doi:10.3390/jpm12071114)
Supplement: Supplementary file 1 [file jpm-12-01114-s001.zip › ENDO-Suppl Table S2 (65+399 GWAS variants).xlsx]

## Sheet: GWAS (65)
Table S2. GWAS variants from GWAS of endometriosis (from OT)
gene_symbol	variantRsId	variantId	studyId	studySampleSize	publicationFirstAuthor	label	chr	location	disease_ID	gene_related
ARL14EP	rs11031005	11_30204809_T_C	GCST010178_2	411051	Adewuyi EO	intergenic_variant	11	30204809	EFO_0001065	ENSG00000152219
CC2D2A	rs13118306	4_15476188_C_G	GCST010859	609867	Adewuyi EO	intron_variant	4	15476188	EFO_0001065	ENSG00000048342
NEGR1	rs1620977	1_72263459_A_G	GCST010859	609867	Adewuyi EO	intron_variant	1	72263459	EFO_0001065	ENSG00000172260
NR2F2	rs35625885	15_96414739_A_G	GCST010859	609867	Adewuyi EO	intergenic_variant	15	96414739	EFO_0001065	ENSG00000185551
TYR	rs7358418	11_89236970_T_G	GCST010859	609867	Adewuyi EO	intron_variant	11	89236970	EFO_0001065	ENSG00000077498
TACR3	rs2134025	4_104011140_G_A	GCST010859	609867	Adewuyi EO	intergenic_variant	4	104011140	EFO_0001065	ENSG00000169836
COP1	rs6680839	1_175933460_C_T	GCST010859	609867	Adewuyi EO	intergenic_variant	1	175933460	EFO_0001065	ENSG00000143207
DENND1B	rs12121863	1_197816290_A_G	GCST010859	609867	Adewuyi EO	intergenic_variant	1	197816290	EFO_0001065	ENSG00000213047
GRIK3	rs1395455	1_36719589_A_G	GCST010859	609867	Adewuyi EO	intergenic_variant	1	36719589	EFO_0001065	ENSG00000163873
HIVEP2	rs2328370	6_142685569_C_A	GCST010859	609867	Adewuyi EO	intergenic_variant	6	142685569	EFO_0001065	ENSG00000010818
TCTA	rs9586	3_49176204_C_T	GCST010859	609867	Adewuyi EO	intergenic_variant	3	49176204	EFO_0001065	ENSG00000145022
TCTA	rs9835157	3_49760336_G_A	GCST010859	609867	Adewuyi EO	intergenic_variant	3	49760336	EFO_0001065	ENSG00000145022
WNT4	rs4654783	1_22113027_T_C	GCST001894	14174	Albertsen HM	downstream_gene_variant	1	22113027	EFO_0001065	ENSG00000162552
CCDC170	rs7759516	6_151517110_T_C	FINNGEN_R5_N14_ENDOMETRIOSIS_RECTPVAGSEPT_VAGINA	70329	FINNGEN_R5	intron_variant	6	151517110	EFO_0001065	ENSG00000120262
KDR	rs12331538	4_55131919_A_C	FINNGEN_R5_N14_ENDOMETRIOSIS_OVARY	72200	FINNGEN_R5	intergenic_variant	4	55131919	EFO_0001065	ENSG00000128052
KDR	rs1551642	4_55128043_T_C	FINNGEN_R5_N14_ENDOMETRIOSIS_PELVICPERITONEUM	71922	FINNGEN_R5	upstream_gene_variant	4	55128043	EFO_0001065	ENSG00000128052
KDR	rs28517654	4_55127301_T_C	FINNGEN_R5_N14_ENDOMETRIOSIS	77257	FINNGEN_R5	upstream_gene_variant	4	55127301	EFO_0001065	ENSG00000128052
SYNE1	rs13211170	6_152289837_A_G	FINNGEN_R5_N14_ENDOMETRIOSIS_UTERUS	71341	FINNGEN_R5	intron_variant	6	152289837	EFO_0001065	ENSG00000131018
SYNE1	rs58415480	6_152241136_C_G	FINNGEN_R5_N14_ENDOMETRIOSIS_OVARY	72200	FINNGEN_R5	intron_variant	6	152241136	EFO_0001065	ENSG00000131018
GREB1	rs58502716	2_11592421_G_GAATCAC	FINNGEN_R5_N14_ENDOMETRIOSIS	77257	FINNGEN_R5	intron_variant	2	11592421	EFO_0001065	ENSG00000196208
GREB1	rs13395155	2_11514462_T_C	FINNGEN_R5_N14_ENDOMETRIOSIS_NOS	70404	FINNGEN_R5	intergenic_variant	2	11514462	EFO_0001065	ENSG00000196208
CDKN2B	rs17694933	9_22164310_G_A	FINNGEN_R5_N14_ENDOMETRIOSIS_OVARY	72200	FINNGEN_R5	intergenic_variant	9	22164310	EFO_0001065	ENSG00000147883
WNT4	rs55938609	1_22143958_G_C	FINNGEN_R5_N14_ENDOMET_INFERT	72244	FINNGEN_R5	upstream_gene_variant	1	22143958	EFO_0001065	ENSG00000162552
WNT4	rs10917151	1_22096228_G_A	FINNGEN_R5_N14_ENDOMETRIOSIS	77257	FINNGEN_R5	intergenic_variant	1	22096228	EFO_0001065	ENSG00000162552
WNT4	rs3820687	1_22030736_A_T	FINNGEN_R5_N14_ENDOMETRIOSIS_OVARY	72200	FINNGEN_R5	intergenic_variant	1	22030736	EFO_0001065	ENSG00000162552
WNT4	rs61778046	1_22032296_G_T	FINNGEN_R5_N14_ENDOMETRIOSIS_PELVICPERITONEUM	71922	FINNGEN_R5	intergenic_variant	1	22032296	EFO_0001065	ENSG00000162552
ID4	rs113913727	6_19745622_A_C	FINNGEN_R5_N14_ENDOMETRIOSIS_OVARY	72200	FINNGEN_R5	intergenic_variant	6	19745622	EFO_0001065	ENSG00000172201
VEZT	rs9706167	12_95235659_G_A	FINNGEN_R5_N14_ENDOMETRIOSIS	77257	FINNGEN_R5	intron_variant	12	95235659	EFO_0001065	ENSG00000028203
PPP1R26	rs144520147	9_135536420_C_G	FINNGEN_R5_N14_ENDOMETRIOSIS_OVARY	72200	FINNGEN_R5	intergenic_variant	9	135536420	EFO_0001065	ENSG00000196422
ETAA1	rs1023692	2_67641624_T_C	FINNGEN_R5_N14_ENDOMETRIOSIS_OVARY	72200	FINNGEN_R5	intergenic_variant	2	67641624	EFO_0001065	ENSG00000143971
ETAA1	rs56986722	2_67629433_G_GATGATGATGATGATA	FINNGEN_R5_N14_ENDOMETRIOSIS	77257	FINNGEN_R5	intergenic_variant	2	67629433	EFO_0001065	ENSG00000143971
CDH19	rs147879511	18_66332558_T_C	FINNGEN_R5_N14_ENDOMETRIOSIS_OVARY	72200	FINNGEN_R5	intergenic_variant	18	66332558	EFO_0001065	ENSG00000071991
NME7	rs2678166	1_169465789_C_T	FINNGEN_R5_N14_ENDOMETRIOSIS_OVARY	72200	FINNGEN_R5	intergenic_variant	1	169465789	EFO_0001065	ENSG00000143156
TMCC2	rs2864844	1_205300373_G_A	FINNGEN_R5_N14_ENDOMET_INFERT	72244	FINNGEN_R5	intergenic_variant	1	205300373	EFO_0001065	ENSG00000133069
GREB1	rs13394619	2_11587381_G_A	GCST001720	13997	Nyholt DR	intron_variant	2	11587381	EFO_0001065	ENSG00000196208
WNT4	rs7521902	1_22164231_C_A	GCST001720	13997	Nyholt DR	intergenic_variant	1	22164231	EFO_0001065	ENSG00000162552
ID4	rs7739264	6_19785357_C_T	GCST001720	13997	Nyholt DR	intergenic_variant	6	19785357	EFO_0001065	ENSG00000172201
VEZT	rs10859871	12_95318100_A_C	GCST001720	13997	Nyholt DR	intergenic_variant	12	95318100	EFO_0001065	ENSG00000028203
NFE2L3	rs12700667	7_25862019_G_A	GCST001720	13997	Nyholt DR	intergenic_variant	7	25862019	EFO_0001065	ENSG00000050344
RARB	rs6782972	3_24922859_A_G	GCST005906	14446	Painter JN	intergenic_variant	3	24922859	EFO_0001065	ENSG00000077092
OR9Q1	rs2218868	11_58158505_C_T	GCST005906	14446	Painter JN	intron_variant	11	58158505	EFO_0001065	ENSG00000186509
CCDC170	rs12173791	6_151503314_G_A	GCST90018839	314532	Sakaue S	intron_variant	6	151503314	EFO_0001065	ENSG00000120262
GREB1	rs7580473	2_11518846_C_T	GCST90018839	314532	Sakaue S	intergenic_variant	2	11518846	EFO_0001065	ENSG00000196208
WNT4	rs2235529	1_22123994_C_T	GCST90018839	314532	Sakaue S	intron_variant	1	22123994	EFO_0001065	ENSG00000162552
WNT4	rs7412010	1_22109953_G_C	GCST90018619	82761	Sakaue S	intergenic_variant	1	22109953	EFO_0001065	ENSG00000162552
CDCA2	rs35698191	8_25464329_T_A	GCST90018839	314532	Sakaue S	intron_variant	8	25464329	EFO_0001065	ENSG00000184661
CCDC170	rs1971256	6_151494876_T_C	GCST004549	208903	Sapkota Y	intron_variant	6	151494876	EFO_0001065	ENSG00000120262
ARL14EP	rs74485684	11_30220740_T_C	GCST004549	208903	Sapkota Y	intergenic_variant	11	30220740	EFO_0001065	ENSG00000152219
KDR	rs1903068	4_55142310_A_G	GCST004549_2	208903	Sapkota Y	intergenic_variant	4	55142310	EFO_0001065	ENSG00000128052
SYNE1	rs71575922	6_152232879_C_G	GCST004549_2	208903	Sapkota Y	intron_variant	6	152232879	EFO_0001065	ENSG00000131018
GREB1	rs11674184	2_11581409_T_G	GCST004549	208903	Sapkota Y	intron_variant	2	11581409	EFO_0001065	ENSG00000196208
GREB1	rs77294520	2_11520829_G_C	GCST004549_2	208903	Sapkota Y	intergenic_variant	2	11520829	EFO_0001065	ENSG00000196208
CDKN2B	rs1537377	9_22169701_T_C	GCST004549_2	208903	Sapkota Y	intergenic_variant	9	22169701	EFO_0001065	ENSG00000147883
WNT4	rs12037376	1_22135618_G_A	GCST004549	208903	Sapkota Y	intron_variant	1	22135618	EFO_0001065	ENSG00000162552
ID4	rs760794	6_19790329_C_T	GCST004549	208903	Sapkota Y	intergenic_variant	6	19790329	EFO_0001065	ENSG00000172201
VEZT	rs4762326	12_95275175_C_T	GCST004549	208903	Sapkota Y	intron_variant	12	95275175	EFO_0001065	ENSG00000028203
IL1A	rs10167914	2_112805784_A_G	GCST004549	208903	Sapkota Y	intergenic_variant	2	112805784	EFO_0001065	ENSG00000115008
ETAA1	rs6546324	2_67629358_A_C	GCST004549	208903	Sapkota Y	intergenic_variant	2	67629358	EFO_0001065	ENSG00000143971
TSKU	rs7942368	11_76754318_C_T	GCST004873	3105	Sobalska-Kwapis M	intergenic_variant	11	76754318	EFO_0001065	ENSG00000182704
KCNH5	rs10129516	14_63133372_T_C	GCST004873	3105	Sobalska-Kwapis M	intergenic_variant	14	63133372	EFO_0001065	ENSG00000140015
MAP3K1	rs62355900	5_56756868_T_C	GCST004873	3105	Sobalska-Kwapis M	intergenic_variant	5	56756868	EFO_0001065	ENSG00000095015
C2	rs644045	6_31916180_A_G	GCST004873	3105	Sobalska-Kwapis M	intergenic_variant	6	31916180	EFO_0001065	ENSG00000166278
FN1	rs1250258	2_215435462_C_T	GCST004370	8424	Uimari O	intron_variant	2	215435462	EFO_0001065	ENSG00000115414
CDKN2B	rs10965235	9_22115106_C_A	GCST000721	2741	Uno S	intergenic_variant	9	22115106	EFO_0001065	ENSG00000147883
IGF1R	rs4966038	15_98903403_G_C	GCST003819	100	Wang W	intron_variant	15	98903403	EFO_0001065	ENSG00000140443

## Sheet: PRS (399)
Table S2. The results of associated variants from PGS001866
	rsID	chr_name	chr_position	effect_allele	other_allele	effect_weight
273	rs10835649	11	30329175	G	A	-0.0371329
178	rs17803505	6	152548027	G	T	-0.0324953
151	rs13215872	6	1132076	T	G	-0.025559
196	rs17460316	7	94633926	T	C	-0.0124432
222	rs3802193	8	95987253	C	T	-0.0122198
170	rs10944485	6	91129879	G	A	-0.0109495
212	rs4841386	8	10444179	A	G	-0.0108206
23	rs11799700	1	115395974	C	A	-0.0103623
78	rs11128522	3	10696036	A	C	-0.0100682
225	rs7017386	8	128906788	T	C	-0.00924759
387	rs2831874	21	29882722	A	G	-0.0085855
230	rs877571	9	14347811	A	C	-0.00662227
213	rs12549964	8	10444890	G	A	-0.00603086
296	rs4764695	12	102757113	G	A	-0.00586135
94	rs6765009	3	74548611	G	A	-0.00555605
109	rs12330929	4	71979558	T	C	-0.00540531
226	rs7016286	8	128911926	A	G	-0.00535949
254	rs17808647	10	67478601	A	G	-0.00534725
345	rs11867655	17	13514705	A	G	-0.00512808
271	rs601681	11	30234394	T	C	-0.00509765
301	rs6489885	12	113411806	A	G	-0.00504518
4	rs12130348	1	22863296	C	T	-0.00504327
161	rs6915091	6	63954459	G	A	-0.00480714
367	rs543518	19	37386211	T	C	-0.00454185
147	rs4400089	5	179617799	C	A	-0.00438085
260	rs7921352	10	90186123	C	T	-0.00436853
181	rs9480347	6	156868655	A	C	-0.00404804
55	rs7599937	2	80016518	G	A	-0.00401355
133	rs318105	5	92945156	C	T	-0.00396475
304	rs10773147	12	125669216	C	T	-0.00393452
123	rs187628	5	62817954	T	C	-0.00384326
250	rs10906750	10	14759601	A	G	-0.00383226
182	rs6927999	6	156871821	C	T	-0.00373982
309	rs4942567	13	47218834	G	A	-0.00358209
201	rs731770	7	128366485	A	G	-0.0035419
156	rs1480380	6	32913246	T	C	-0.00351324
95	rs17304191	3	108777018	T	G	-0.00342915
259	rs7918921	10	90183038	A	G	-0.00342721
383	rs6092390	20	55510339	A	G	-0.0034005
215	rs12675289	8	25255017	C	A	-0.00307799
377	rs6055098	20	7527720	A	G	-0.00306806
81	rs2443701	3	11588773	T	C	-0.00305258
77	rs879595	3	10676407	A	G	-0.0030343
73	rs10164837	2	224847268	C	T	-0.0030201
340	rs4785741	16	90005453	C	T	-0.00294434
308	rs9567697	13	47120783	A	G	-0.00292437
361	rs4891884	18	64004670	T	C	-0.00287356
204	rs2854541	7	142274025	C	T	-0.00280367
219	rs12545409	8	75263152	A	C	-0.00269156
35	rs7580177	2	1693035	T	G	-0.00262828
172	rs2811675	6	134329997	T	C	-0.0026212
49	rs13427078	2	57929951	C	T	-0.0024936
82	rs7621843	3	11603229	G	T	-0.00248335
57	rs2971657	2	107782407	G	T	-0.00244093
356	rs9963920	18	6492214	C	T	-0.00237711
159	rs9471695	6	41915200	C	T	-0.00235706
316	rs8013322	14	48182222	T	C	-0.00222831
342	rs7224675	17	9486899	C	T	-0.00218402
264	rs1892184	10	129479305	C	T	-0.00214786
62	rs2305588	2	182347072	C	T	-0.00211526
283	rs3781812	11	86164830	A	C	-0.00203422
344	rs1005639	17	13506205	G	A	-0.00193198
233	rs10811342	9	20285162	A	C	-0.00191869
176	rs4895655	6	145135148	G	T	-0.00175845
358	rs3114262	18	57427652	G	A	-0.00173863
149	rs2982491	6	544445	G	A	-0.00172953
110	rs1493360	4	77625202	G	A	-0.00163651
290	rs11048376	12	26165585	A	G	-0.00155032
295	rs7957782	12	102516618	A	G	-0.00153337
145	rs791374	5	173224804	A	G	-0.00152165
193	rs9642365	7	52652332	A	G	-0.00151349
58	rs934756	2	119270317	G	A	-0.00150613
127	rs4703877	5	71725912	A	G	-0.00150359
269	rs12222280	11	29938269	C	T	-0.00149437
174	rs9495262	6	139132769	A	G	-0.00135681
135	rs2547952	5	98051255	C	T	-0.00131467
192	rs17337809	7	49617815	C	T	-0.00129799
144	rs13173661	5	168290629	T	C	-0.00129155
195	rs2920014	7	52693587	C	A	-0.00129126
116	rs4862301	4	184990476	C	T	-0.001268
46	rs7608257	2	42633284	T	C	-0.00124289
200	rs10230087	7	114254407	A	G	-0.00118754
258	rs796945	10	90150837	T	C	-0.00112014
323	rs10400777	14	59267838	G	A	-0.0011115
265	rs10764942	10	132003803	A	G	-0.00107958
282	rs1685333	11	73728159	G	A	-0.00106777
112	rs3805274	4	95482820	T	C	-0.00105445
5	rs12401813	1	44263415	C	A	-0.00103615
311	rs9514773	13	108630285	T	G	-0.00101425
238	rs1326930	9	87085182	T	C	-0.000996277
103	rs13114953	4	12188297	C	T	-0.000983845
87	rs10433542	3	35108791	A	G	-0.000965683
365	rs7255631	19	20789256	A	G	-0.000961431
362	rs4544336	18	64095485	A	C	-0.000924542
137	rs2895680	5	146644115	T	C	-0.000909262
357	rs586931	18	8384848	C	A	-0.00086319
20	rs642655	1	110738990	C	A	-0.000858582
99	rs11720063	3	139411031	T	C	-0.000849959
131	rs11135387	5	92695225	C	T	-0.000784087
146	rs4389652	5	179584778	G	A	-0.000763593
338	rs11641447	16	80749260	T	C	-0.000763292
93	rs6549219	3	69506162	G	T	-0.000741122
339	rs12444181	16	83305223	T	C	-0.000699487
359	rs1788885	18	57437672	T	G	-0.000672575
152	rs9328355	6	6354103	T	C	-0.000667692
117	rs10075665	5	2896740	G	A	-0.00065594
298	rs1402015	12	102769470	A	C	-0.00064972
13	rs357214	1	72028223	T	C	-0.000627005
28	rs7523985	1	206709535	G	T	-0.000603957
132	rs269705	5	92731616	G	T	-0.000590646
175	rs9376372	6	139135990	A	C	-0.000589528
325	rs3825569	14	101350298	C	T	-0.000575929
272	rs518357	11	30240829	T	C	-0.000575342
6	rs37471	1	44277548	T	C	-0.000572725
63	rs3755021	2	182349409	A	G	-0.000569101
284	rs1144128	11	100642694	G	A	-0.000565962
160	rs1467458	6	45383078	C	A	-0.000563126
205	rs13230925	7	147885534	C	T	-0.000555835
126	rs10067978	5	67307795	C	A	-0.000508987
25	rs11811568	1	115497551	A	C	-0.000495452
90	rs6792514	3	42429817	T	C	-0.000480328
86	rs1349265	3	24159387	G	A	-0.000475247
40	rs2110638	2	10407935	T	G	-0.000458557
382	rs6099359	20	55509896	C	A	-0.000432403
111	rs6812098	4	95482375	C	T	-0.000419426
18	rs10494112	1	110352477	G	A	-0.000388863
236	rs1887722	9	82699351	G	A	-0.000346088
100	rs4683680	3	139432611	T	C	-0.000343234
75	rs11902683	2	232749462	G	A	-0.000336345
220	rs1453379	8	95970239	C	T	-0.00033364
331	rs7171755	15	73850580	A	G	-0.00033169
16	rs12118086	1	101732914	A	G	-0.000322751
322	rs731700	14	59265126	A	G	-0.000310659
318	rs10151181	14	48277322	A	G	-0.000300054
53	rs7575462	2	80012056	T	G	-0.000292525
11	rs12030196	1	59483320	C	A	-0.00026058
7	rs37453	1	44295047	G	A	-0.000241179
21	rs10857831	1	111198729	A	G	-0.000225442
50	rs999091	2	66603934	T	C	-0.000221489
217	rs747417	8	41158004	G	T	-0.000216798
153	rs9394115	6	11493604	G	A	-0.000212951
157	rs9276933	6	32930795	C	T	-0.000211483
319	rs10873014	14	48299967	C	A	-0.000208317
188	rs12540317	7	23501094	T	C	-0.000196123
227	rs2467026	8	135670229	C	T	-0.000195876
386	rs461901	21	17090059	A	C	-0.000166671
12	rs932770	1	59483606	A	G	-0.000162359
54	rs10865444	2	80015972	C	A	-0.000158103
169	rs790583	6	91094257	A	G	-0.00013691
297	rs1980236	12	102767892	A	G	-0.000133406
384	rs6099360	20	55511902	C	T	-0.000117473
221	rs12549003	8	95981278	G	A	-0.000114017
299	rs10861732	12	107772542	A	G	-0.000113979
310	rs970404	13	47219427	G	A	-0.000107876
17	rs11166588	1	101779674	C	T	-0.000105396
210	rs2979248	8	8966972	G	A	-9.48432e-05
270	rs492828	11	30232615	A	G	-9.1767e-05
102	rs4610277	4	5669924	A	G	-8.57939e-05
235	rs1887723	9	82699256	C	A	-7.42476e-05
317	rs8014005	14	48182690	G	A	-5.82291e-05
395	rs2837517	21	41597919	A	G	-5.39412e-05
148	rs2493046	6	543134	A	G	-4.90215e-05
24	rs11799348	1	115433376	T	C	-4.81347e-05
106	rs10939244	4	29129922	A	G	-4.32266e-05
56	rs7587785	2	80016715	C	T	-3.79753e-05
142	rs11960122	5	166341244	G	A	-2.43063e-05
281	rs174532	11	61548874	A	G	-1.50179e-05
394	rs2837516	21	41597421	T	C	-7.06759e-06
91	rs2041376	3	42439589	G	A	-7.03313e-06
19	rs499345	1	110361682	A	C	-7.58543e-07
266	rs4963126	11	656845	A	G	4.06768e-08
294	rs2727663	12	95771236	C	T	1.04772e-05
267	rs7118327	11	20979035	T	C	1.2907e-05
9	rs6657926	1	57801950	A	G	1.62962e-05
187	rs10499549	7	22390479	T	C	1.64496e-05
379	rs221985	20	31669544	A	G	1.77551e-05
312	rs1952897	14	31972097	A	G	1.96205e-05
252	rs1802669	10	21827796	A	G	2.29022e-05
166	rs3005509	6	74528498	G	T	2.29114e-05
22	rs2840380	1	111228409	C	T	3.65183e-05
45	rs2631985	2	29911170	A	G	4.61313e-05
1	rs2235529	1	22450487	T	C	5.98485e-05
392	rs376508	21	41596185	G	A	7.31142e-05
30	rs12217125	1	210750063	G	A	7.61581e-05
122	rs647649	5	62767772	C	A	7.99104e-05
355	rs7506515	18	5835138	A	C	8.99809e-05
180	rs12110523	6	152556258	C	T	0.000119805
38	rs7568330	2	9975557	G	A	0.000124352
206	rs2954224	8	3707645	A	G	0.000137021
366	rs33840	19	34010289	C	T	0.000148038
68	rs6414192	2	218397600	T	C	0.000150503
74	rs1467180	2	228461771	G	A	0.000160053
10	rs10159302	1	57805550	C	A	0.000162507
232	rs9407732	9	16232069	G	T	0.000165984
293	rs17250405	12	90643279	T	G	0.000166509
105	rs16895939	4	17879161	T	G	0.000166571
326	rs11858156	15	29803429	A	C	0.000215031
26	rs815107	1	116440892	G	A	0.000215784
306	rs9536565	13	31448588	T	G	0.000216066
275	rs353620	11	35174136	G	A	0.000248812
276	rs187115	11	35176159	C	T	0.000249065
363	rs1653156	18	73814770	A	G	0.000259105
278	rs4756195	11	35198032	G	A	0.00026193
385	rs34746414	20	61204813	A	G	0.000264635
341	rs9898751	17	7950952	A	C	0.000265956
65	rs1355339	2	205843303	C	T	0.000290818
84	rs2360959	3	24143200	A	C	0.000301137
92	rs17053682	3	54077334	G	A	0.00032244
347	rs1509635	17	46537645	G	A	0.000324246
51	rs12622746	2	78014649	A	G	0.000337825
140	rs7708052	5	153992798	T	C	0.000339876
52	rs2035620	2	78028556	G	A	0.000342071
327	rs11858856	15	29803444	T	C	0.000345426
330	rs4776290	15	66491961	C	A	0.000349687
209	rs1077951	8	8758058	T	C	0.000391255
321	rs2004535	14	59209682	A	G	0.000393019
286	rs10502217	11	116182191	A	G	0.000393867
397	rs5757637	22	39758541	G	A	0.000404842
118	rs421093	5	3211391	C	T	0.00041343
8	rs1424471	1	57801287	T	C	0.000422856
223	rs17202607	8	104121517	A	G	0.000432371
39	rs7583344	2	10393038	C	T	0.000439239
368	rs16982041	19	48880183	T	C	0.000440078
163	rs6929988	6	73914319	C	T	0.000444744
376	rs10853871	19	54979718	T	C	0.000450289
70	rs12185655	2	218423580	G	A	0.000487843
31	rs10863888	1	211502769	G	A	0.000492454
97	rs7652244	3	121922253	A	C	0.00050498
241	rs10983304	9	119448979	T	C	0.000515967
346	rs2924251	17	46338677	G	A	0.000524921
64	rs7559362	2	196319300	A	G	0.000555897
224	rs11778352	8	108173197	G	A	0.000563162
391	rs415565	21	41596019	T	C	0.00058914
143	rs1864976	5	166883375	G	A	0.000589374
173	rs1626029	6	134474280	A	G	0.000616879
69	rs13018792	2	218416197	T	C	0.000618749
279	rs4752839	11	47495202	A	G	0.000621964
115	rs7692784	4	145130096	A	G	0.000629244
240	rs4570240	9	119180344	G	A	0.000632406
113	rs2452593	4	95487714	A	G	0.000642124
83	rs301556	3	11791680	A	G	0.000645675
228	rs4481638	8	136294329	A	G	0.000657178
291	rs6487528	12	26242894	C	T	0.000676297
0	rs4949162	1	5100883	G	A	0.000682258
277	rs112762	11	35192629	T	C	0.000689818
107	rs13114893	4	29314598	T	C	0.000713667
15	rs6682486	1	99373146	A	G	0.000732347
328	rs506087	15	46914988	A	G	0.000733371
162	rs6912062	6	67626861	T	C	0.000747841
375	rs35089861	19	54662043	T	C	0.000754141
164	rs1392916	6	74518202	T	C	0.000759082
369	rs516246	19	49206172	T	C	0.000763733
261	rs2576172	10	90255615	C	T	0.000776065
320	rs7157151	14	52571583	C	T	0.000778406
246	rs884289	10	2714749	G	A	0.000826278
302	rs2682738	12	119054828	G	A	0.000865235
371	rs681343	19	49206462	T	C	0.000865253
136	rs356472	5	139120826	T	C	0.000874645
239	rs2418012	9	112338100	T	C	0.000875183
171	rs9372114	6	106368296	C	T	0.000899453
119	rs369402	5	31696941	A	G	0.000899554
307	rs1407982	13	43280445	A	G	0.00094732
242	rs748994	9	126304695	G	T	0.000959331
381	rs6073537	20	43378270	T	C	0.000967134
120	rs253919	5	31724153	A	G	0.000971419
337	rs9934842	16	63781631	C	T	0.000997142
208	rs11994346	8	4371051	T	C	0.00100804
130	rs2343707	5	92680028	G	A	0.00102177
335	rs2241217	16	49888469	C	T	0.001032
61	rs11884023	2	171139256	T	C	0.00104317
390	rs2836757	21	40294024	G	A	0.001044
333	rs16960791	16	12918021	T	C	0.00107524
216	rs11777323	8	40269921	C	T	0.00108258
85	rs2063480	3	24143497	G	A	0.00109349
167	rs959369	6	74563545	T	C	0.00111673
80	rs4684782	3	11518755	C	T	0.0011255
189	rs1001464	7	24769089	A	G	0.00116778
199	rs12532920	7	114203949	G	A	0.00117633
37	rs6731960	2	8927042	A	C	0.00118844
150	rs2804731	6	702398	C	T	0.00120211
72	rs7559273	2	218678582	T	C	0.00121627
372	rs504963	19	49208865	A	G	0.00122211
398	rs135295	22	48477929	C	T	0.0013043
251	rs7091304	10	21557786	C	A	0.00131831
14	rs11161939	1	87628868	A	G	0.00134274
197	rs1229434	7	97365842	T	C	0.00135011
34	rs9428851	1	240724339	T	G	0.00138913
108	rs1436058	4	29339512	C	T	0.00139853
96	rs11923597	3	116382045	T	G	0.001417
186	rs7796933	7	19852418	C	A	0.00148756
268	rs7118352	11	20979131	G	A	0.00150395
393	rs447940	21	41596300	C	T	0.00151033
253	rs10763039	10	55739464	T	C	0.00153128
2	rs16826658	1	22485871	G	T	0.00153594
88	rs512848	3	42352067	G	A	0.00157323
348	rs3744538	17	48166980	T	C	0.00157402
168	rs6924759	6	82472556	A	G	0.00167682
202	rs731730	7	130566755	C	T	0.0016849
370	rs492602	19	49206417	G	A	0.0017425
280	rs11603020	11	57374332	C	T	0.00175472
247	rs12266102	10	11444792	T	C	0.00177093
114	rs4147477	4	109119090	C	T	0.00180411
262	rs418276	10	90524543	A	G	0.00181741
214	rs9650655	8	10453091	T	C	0.00182014
285	rs12289447	11	101329877	T	G	0.00182854
89	rs481663	3	42364505	T	C	0.00194638
59	rs4270400	2	137340092	A	G	0.00199941
155	rs6934968	6	23595139	A	G	0.00200404
354	rs8076804	17	78275482	A	G	0.00201298
29	rs2236893	1	209804664	C	A	0.00201802
255	rs12268765	10	86615452	A	G	0.00202029
158	rs11755202	6	39828208	A	G	0.00202543
183	rs1001421	6	161567968	T	C	0.00203298
288	rs11826871	11	128615049	C	T	0.00206606
67	rs6435985	2	218396778	T	G	0.00207959
138	rs1560657	5	149991012	G	A	0.00209952
33	rs3013451	1	214551276	A	G	0.0021042
303	rs2708092	12	121525886	A	G	0.00212592
314	rs1958628	14	48107640	C	T	0.0021585
27	rs2057594	1	117636493	A	G	0.00226635
190	rs1896487	7	43009602	C	A	0.00230295
274	rs2553809	11	35163486	T	C	0.00231936
198	rs7784315	7	114190643	C	T	0.00234033
315	rs8003717	14	48161473	C	T	0.00238205
324	rs1243582	14	95386073	A	G	0.00241839
364	rs739943	19	5599837	A	G	0.00254453
305	rs2153572	13	29219125	G	A	0.00258344
257	rs11594050	10	90093298	T	C	0.00258663
396	rs2837553	21	41662870	T	C	0.00269837
185	rs7800343	7	15021223	G	A	0.00279315
71	rs2568189	2	218481987	G	A	0.00280784
128	rs6452795	5	87831034	C	T	0.00290951
300	rs1558781	12	107937768	A	G	0.00294512
313	rs1555233	14	48090174	C	T	0.00294746
373	rs632111	19	49208978	G	A	0.00299553
125	rs17484586	5	63216232	C	T	0.00308527
351	rs12937242	17	78268294	A	G	0.00310671
350	rs4968957	17	66799953	C	T	0.00324283
60	rs10210687	2	137389497	A	G	0.0032611
380	rs2424948	20	31672456	T	G	0.00344226
194	rs6957368	7	52664788	A	G	0.00360894
231	rs4961469	9	16230839	C	T	0.00365249
378	rs724110	20	8810049	C	T	0.00379018
336	rs28540833	16	55815015	C	T	0.00382435
211	rs4307347	8	10168094	A	G	0.00390488
329	rs3852627	15	66339349	T	C	0.00400723
349	rs2269769	17	48173165	A	G	0.00412195
48	rs13407315	2	54615040	C	T	0.00417168
237	rs17425371	9	86795274	T	C	0.00431115
229	rs2025307	9	762654	T	C	0.00433022
165	rs2917862	6	74521947	T	C	0.00441653
389	rs2834664	21	36275439	C	T	0.00450589
76	rs7646664	3	10429108	T	C	0.00463267
129	rs4256329	5	92595939	T	C	0.00475966
234	rs7031393	9	27284497	C	T	0.00481679
101	rs10011310	4	2784045	T	C	0.00544112
98	rs17203523	3	121939414	G	A	0.00557742
249	rs11259027	10	14396968	T	C	0.00562166
244	rs10986066	9	126354556	C	T	0.00575145
256	rs10509543	10	90072352	C	T	0.00593878
47	rs843690	2	54488721	C	T	0.00611499
207	rs4404937	8	4107869	A	G	0.00611574
263	rs181585	10	119327897	C	T	0.00620461
353	rs9905727	17	78272814	G	A	0.00670368
374	rs503279	19	49209010	C	T	0.00689883
248	rs7918657	10	14395828	T	C	0.0069449
292	rs17530372	12	28790240	G	A	0.00694928
343	rs16946585	17	12676507	G	A	0.00715627
203	rs2855896	7	142258330	A	C	0.00733975
287	rs10502275	11	124011822	G	A	0.00780252
218	rs17311489	8	53110400	A	G	0.00796884
191	rs1553841	7	47544242	T	C	0.00853771
332	rs8029427	15	93706522	T	C	0.00856243
79	rs347607	3	11268021	A	C	0.0086021
139	rs17115039	5	153065055	T	C	0.00861682
154	rs9460485	6	20301170	C	T	0.00926353
334	rs4420517	16	17645690	G	A	0.00942149
184	rs6951997	7	6443008	G	T	0.00976631
42	rs7582396	2	11664349	T	C	0.00999079
352	rs9909720	17	78269111	C	T	0.0105085
243	rs10818846	9	126346105	C	T	0.010554
66	rs11693416	2	205844946	T	C	0.0106919
134	rs17082158	5	94637707	A	G	0.011628
179	rs12110479	6	152554396	T	C	0.0121427
121	rs17414142	5	31726664	A	G	0.0123261
3	rs7521902	1	22490724	A	C	0.0125137
41	rs16857565	2	11656310	G	A	0.0129367
43	rs6432220	2	11710716	G	A	0.013318
141	rs7965	5	154346325	A	G	0.0143138
124	rs17180095	5	63068596	C	T	0.0154248
360	rs8090650	18	60432664	G	T	0.0155984
245	rs12779267	10	2387282	A	G	0.0186573
32	rs2936017	1	214548682	A	G	0.0202734
36	rs12619231	2	6669180	T	C	0.0221655
44	rs1434977	2	14734640	A	C	0.0226072
104	rs16895927	4	17875230	C	T	0.0268836
289	rs4491247	11	134411809	C	T	0.0315406
177	rs12173791	6	151824449	A	G	0.0345136
388	rs17652514	21	32846040	T	C	0.0354423
