# Supplementary material for: Revisiting the Risk Factors for Endometriosis: A Machine Learning Approach
Source: J Pers Med. 2022 Jul 7;12(7):1114. doi: 10.3390/jpm12071114 (PMC9317820; doi:10.3390/jpm12071114)
Supplement: Supplementary file 1 [file jpm-12-01114-s001.zip › Endo-Suppl Table S3 (775 ICD10).xlsx]

## Sheet: Sheet1
Table S3. Features extracted from ICD-10 and statistics of endo group vs control group.
Feature	% (endometriosis)	Mean age (Endometriosis)	Count (Endometriosis)	% (control)	Mean age (Non-Endometriosis)	Count (Non-Endometriosis)	p-value
Age_N73_first_reported_(other_female_pelvic_inflammatory_diseases)	0.0755287	46.0978	450	0.00716124	37.9297	512	1e-300
Age_N81_first_reported_(female_genital_prolapse)	0.0662974	55.3139	395	0.0112314	46.6276	803	1e-300
Age_N83_first_reported_(noninflammatory_disorders_of_ovary,_fallopian_tube_and_broad_ligament)	0.163646	43.4472	975	0.0197913	36.6657	1415	1e-300
Age_N84_first_reported_(polyp_of_female_genital_tract)	0.0852635	50.7697	508	0.0173576	45.2434	1241	1e-300
Age_N85_first_reported_(other_noninflammatory_disorders_of_uterus,_except_cervix)	0.0605908	51.1385	361	0.00783261	45.1732	560	1e-300
Age_N92_first_reported_(excessive,_frequent_and_irregular_menstruation)	0.183283	43.5009	1092	0.0598635	41.2292	4280	1e-300
pelvic_inflammatory_first	0.128063	46.1337	763	0.0240993	38.1358	1723	1e-300
Age_N94_first_reported_(pain_and_other_conditions_associated_with_female_genital_organs_and_menstrual_cycle)	0.0897952	40.0841	535	0.0282953	37.3233	2023	2.44834e-242
Age_N72_first_reported_(inflammatory_disease_of_cervix_uteri)	0.0280295	49.9701	167	0.00335683	38.2333	240	1.93875e-198
Age_N88_first_reported_(other_noninflammatory_disorders_of_cervix_uteri)	0.0223229	51.3308	133	0.00286729	43.4341	205	3.27252e-156
Age_N97_first_reported_(female_infertility)	0.0483384	33.6215	288	0.0135392	32.5434	968	1.9553e-148
Age_N70_first_reported_(salpingitis_and_oophoritis)	0.0149379	46.7865	89	0.00194416	35.5971	139	5.46566e-108
Age_K66_first_reported_(other_disorders_of_peritoneum)	0.0151057	48.5444	90	0.00225187	46.5714	161	5.06461e-102
Age_N71_first_reported_(inflammatory_disease_of_uterus,_except_cervix)	0.00822424	43.2653	49	0.000713327	41.2157	51	6.77954e-81
Age_N93_first_reported_(other_abnormal_uterine_and_vaginal_bleeding)	0.0459886	43.7299	274	0.0197074	40.8112	1409	3.59919e-75
Age_M88_first_reported_(paget's_disease_of_bone_[osteitis_deformans])	0.00486741	49.7586	29	0.000265749	42.9474	19	8.46787e-69
Age_N95_first_reported_(menopausal_and_other_perimenopausal_disorders)	0.0567304	53.9024	338	0.0243091	49.4315	1738	8.51967e-64
Age_N39_first_reported_(other_disorders_of_urinary_system)	0.0647868	44.7254	386	0.0362118	40.9104	2589	7.08949e-55
Age_K58_first_reported_(irritable_bowel_syndrome)	0.0698221	36.1779	416	0.0421003	36.4342	3010	6.44042e-47
Age_D64_first_reported_(other_anaemias)	0.0312185	44.4946	186	0.0142106	39.9764	1016	4.95965e-45
Age_E28_first_reported_(ovarian_dysfunction)	0.017959	32.972	107	0.00693745	33.6109	496	7.41234e-45
Age_I10_first_reported_(essential_(primary)_hypertension)	0.0498489	52.0471	297	0.0249385	48.963	1783	6.42948e-42
Age_Q50_first_reported_(congenital_malformations_of_ovaries,_fallopian_tubes_and_broad_ligaments)	0.00486741	45.8621	29	0.000587445	39.6905	42	1.43174e-38
Age_D50_first_reported_(iron_deficiency_anaemia)	0.0359181	40.4766	214	0.0195815	39.2021	1400	1.84839e-35
Age_E66_first_reported_(obesity)	0.0271903	48.5185	162	0.0150778	43.9647	1078	1.49549e-25
Age_N86_first_reported_(erosion_and_ectropion_of_cervix_uteri)	0.0130916	39.1154	78	0.00535694	36.3133	383	8.54125e-24
Age_N87_first_reported_(dysplasia_of_cervix_uteri)	0.030715	39.9126	183	0.0193437	34.9892	1383	1.47282e-23
Age_N89_first_reported_(other_noninflammatory_disorders_of_vagina)	0.0260154	43.7806	155	0.0159729	40.3853	1142	3.40047e-20
Age_F32_first_reported_(depressive_episode)	0.0829137	34.3826	494	0.0670807	34.682	4796	7.1394e-19
Age_M54_first_reported_(dorsalgia)	0.0615979	39.4005	367	0.0495832	39.9126	3545	1.17139e-16
Age_K59_first_reported_(other_functional_intestinal_disorders)	0.0186304	44.0901	111	0.0107419	43.4714	768	1.75743e-16
Age_G43_first_reported_(migraine)	0.0661296	24.9391	394	0.0501007	26.1591	3582	8.45791e-16
Age_N63_first_reported_(unspecified_lump_in_breast)	0.0375965	39.0179	224	0.0267567	39.7909	1913	2.66611e-15
Age_M25_first_reported_(other_joint_disorders,_not_elsewhere_classified)	0.058241	42.562	347	0.0480167	42.1684	3433	1.64278e-14
Age_F41_first_reported_(other_anxiety_disorders)	0.0256798	41.5752	153	0.0172457	40.7664	1233	1.73613e-14
Age_Q51_first_reported_(congenital_malformations_of_uterus_and_cervix)	0.00268546	44.625	16	0.000531498	38.6579	38	6.61247e-14
Age_J06_first_reported_(acute_upper_respiratory_infections_of_multiple_and_unspecified_sites)	0.0422961	42.5317	252	0.0350369	41.8431	2505	1.20243e-13
Age_N13_first_reported_(obstructive_and_reflux_uropathy)	0.00453172	43.8889	27	0.00131476	44.8723	94	1.65548e-13
Age_J45_first_reported_(asthma)	0.106579	27.2047	635	0.0946067	25.3119	6764	1.97436e-12
Age_J02_first_reported_(acute_pharyngitis)	0.0295401	38.6477	176	0.0228684	38.8159	1635	6.28335e-12
Age_N64_first_reported_(other_disorders_of_breast)	0.0245049	39.6164	146	0.0175954	40.6661	1258	1.21826e-11
Age_J30_first_reported_(vasomotor_and_allergic_rhinitis)	0.0819067	23.7848	488	0.0714865	23.6494	5111	1.24011e-11
Age_N30_first_reported_(cystitis)	0.0241692	40.8056	144	0.0168121	39.1156	1202	2.53661e-11
Age_B96_first_reported_(other_bacterial_agents_as_the_cause_of_diseases_classified_to_other_chapters)	0.00872776	49.7308	52	0.004238	46.1716	303	3.10071e-11
Age_K57_first_reported_(diverticular_disease_of_intestine)	0.0172877	52.9223	103	0.00980474	49.582	701	1.50955e-10
Age_J22_first_reported_(unspecified_acute_lower_respiratory_infection)	0.0337362	44.9851	201	0.0282114	43.8736	2017	5.75179e-10
Age_K56_first_reported_(paralytic_ileus_and_intestinal_obstruction_without_hernia)	0.00621014	46.2162	37	0.00251762	44.6056	180	5.93319e-10
Age_N82_first_reported_(fistulae_involving_female_genital_tract)	0.00167842	42.1	10	0.00030771	40.1818	22	7.08922e-10
Age_M48_first_reported_(other_spondylopathies)	0.0112454	38.8806	67	0.00567864	39.9458	406	1.13035e-09
Age_M13_first_reported_(other_arthritis)	0.0176234	48.1238	105	0.0104621	44.9452	748	1.1625e-09
Age_B27_first_reported_(infectious_mononucleosis)	0.0117489	21.4286	70	0.0068815	20.4573	492	3.36734e-09
Age_J01_first_reported_(acute_sinusitis)	0.0285331	40.4176	170	0.0231342	40.4855	1654	4.25693e-09
Age_N60_first_reported_(benign_mammary_dysplasia)	0.0327291	36.4821	195	0.0216655	36.3538	1549	6.38006e-09
Age_N76_first_reported_(other_inflammation_of_vagina_and_vulva)	0.0117489	40.5714	70	0.00784659	39.7273	561	2.42849e-08
Age_L70_first_reported_(acne)	0.0159449	28.0842	95	0.0118188	30.2959	845	1.15869e-07
Age_M51_first_reported_(other_intervertebral_disk_disorders)	0.0238335	36.1127	142	0.0171338	37.6408	1225	1.45609e-07
Age_K62_first_reported_(other_diseases_of_anus_and_rectum)	0.0226586	45.4889	135	0.0181688	44.7737	1299	2.04773e-07
Age_F43_first_reported_(reaction_to_severe_stress,_and_adjustment_disorders)	0.0166163	41.7172	99	0.0130497	42.1961	933	2.22038e-07
Age_Q44_first_reported_(congenital_malformations_of_gallbladder,_bile_ducts_and_liver)	0.000839208	44.6	5	0.000125881	43.5556	9	3.55898e-07
Age_B37_first_reported_(candidiasis)	0.0109097	41.6308	65	0.0077347	39.5226	553	3.70182e-07
Age_N32_first_reported_(other_disorders_of_bladder)	0.0100705	43.8833	60	0.00597236	40.7728	427	4.67125e-07
Age_H92_first_reported_(otalgia_and_effusion_of_ear)	0.0152736	43.1758	91	0.0121825	42.3146	871	5.04886e-07
Age_O70_first_reported_(perineal_laceration_during_delivery)	0.0120846	35.4861	72	0.036044	35.565	2577	7.44173e-07
Age_K21_first_reported_(gastro-oesophageal_reflux_disease)	0.0320577	44.8848	191	0.0273022	43.4442	1952	8.04853e-07
Age_J03_first_reported_(acute_tonsillitis)	0.0318899	24.2263	190	0.0270085	25.1181	1931	1.35184e-06
Age_D84_first_reported_(other_immunodeficiencies)	0.000503525	37.6667	3	5.59472e-05	36.75	4	1.70332e-06
Age_B01_first_reported_(varicella_[chickenpox])	0.0255119	11.8618	152	0.0208124	12.1358	1488	2.2411e-06
Age_K44_first_reported_(diaphragmatic_hernia)	0.0224908	46.3881	134	0.016952	45.1683	1212	3.23722e-06
Age_F33_first_reported_(recurrent_depressive_disorder)	0.00637798	39.4474	38	0.00387434	40.7004	277	4.55971e-06
Age_E03_first_reported_(other_hypothyroidism)	0.0407855	42.5267	243	0.0340858	39.8831	2437	4.71152e-06
Age_I84_first_reported_(haemorrhoids)	0.0164485	48.1531	98	0.0135112	46.7329	966	4.86809e-06
Age_M79_first_reported_(other_soft_tissue_disorders,_not_elsewhere_classified)	0.0446459	44.7256	266	0.043429	43.8622	3105	5.08764e-06
Age_A63_first_reported_(other_predominantly_sexually_transmitted_diseases,_not_elsewhere_classified)	0.00553877	27.9091	33	0.00348271	29.0361	249	5.56244e-06
Age_K29_first_reported_(gastritis_and_duodenitis)	0.0203088	46.9917	121	0.0166163	45.8022	1188	6.19276e-06
Age_M47_first_reported_(spondylosis)	0.0206445	42.5447	123	0.0136092	43.0617	973	6.71735e-06
Age_N99_first_reported_(postprocedural_disorders_of_genito-urinary_system,_not_elsewhere_classified)	0.00218194	48.4615	13	0.000839208	44.0833	60	1.1114e-05
Age_N90_first_reported_(other_noninflammatory_disorders_of_vulva_and_perineum)	0.00805639	46.375	48	0.00563668	44.1489	403	1.19222e-05
Age_K52_first_reported_(other_non-infective_gastro-enteritis_and_colitis)	0.0177912	44.2358	106	0.0147701	43.2746	1056	1.40339e-05
Age_G93_first_reported_(other_disorders_of_brain)	0.00520309	41.6129	31	0.00309108	41.9593	221	2.67007e-05
Age_G44_first_reported_(other_headache_syndromes)	0.00704935	38.5952	42	0.00496531	40.8676	355	3.09432e-05
Age_K37_first_reported_(unspecified_appendicitis)	0.0144344	22.6977	86	0.00897952	19.3349	642	3.55733e-05
Age_K43_first_reported_(ventral_hernia)	0.00419604	48.08	25	0.00230782	43.8485	165	5.31878e-05
Age_H60_first_reported_(otitis_externa)	0.0149379	42.3258	89	0.0126021	41.556	901	5.65171e-05
Age_M19_first_reported_(other_arthrosis)	0.0491776	43.3857	293	0.0363797	41.6478	2601	5.69075e-05
Age_K38_first_reported_(other_diseases_of_appendix)	0.00100705	51.5	6	0.00030771	38.3182	22	6.13842e-05
Age_M53_first_reported_(other_dorsopathies,_not_elsewhere_classified)	0.00772071	40.4565	46	0.00541289	41.0258	387	7.61512e-05
Age_H10_first_reported_(conjunctivitis)	0.0206445	42.3821	123	0.0185605	40.2411	1327	7.96948e-05
Age_L60_first_reported_(nail_disorders)	0.00788855	40.7234	47	0.00562269	41.1617	402	0.000110052
Age_M12_first_reported_(other_specific_arthropathies)	0.00167842	36.1	10	0.000517511	42.8919	37	0.000111229
Age_J34_first_reported_(other_disorders_of_nose_and_nasal_sinuses)	0.0129238	36.9351	77	0.00988867	38.174	707	0.000137715
Age_F52_first_reported_(sexual_dysfunction,_not_caused_by_organic_disorder_or_disease)	0.00234978	37.7143	14	0.00124482	39.382	89	0.000162924
Age_B34_first_reported_(viral_infection_of_unspecified_site)	0.0102383	41.8033	61	0.00816829	41.7192	584	0.000164759
Age_N31_first_reported_(neuromuscular_dysfunction_of_bladder,_not_elsewhere_classified)	0.00453172	46.0741	27	0.00261553	43.5775	187	0.000201256
Age_J04_first_reported_(acute_laryngitis_and_tracheitis)	0.0060423	41.9167	36	0.00397225	41.8627	284	0.000201265
Age_H66_first_reported_(suppurative_and_unspecified_otitis_media)	0.0107419	36.2188	64	0.00872776	37.0369	624	0.000215937
Age_K65_first_reported_(peritonitis)	0.0060423	25.6944	36	0.00314703	22.3733	225	0.000223216
Age_K64_first_reported_(haemorrhoids_and_perianal_venous_thrombosis)	0.0236657	41.6738	141	0.0208263	40.4285	1489	0.000244314
Age_K80_first_reported_(cholelithiasis)	0.0258476	43	154	0.0208263	41.8321	1489	0.0002636
Age_Q60_first_reported_(renal_agenesis_and_other_reduction_defects_of_kidney)	0.000671366	37	4	0.000167842	39.0833	12	0.000310938
Age_L30_first_reported_(other_dermatitis)	0.0463243	27.308	276	0.0459886	27.1384	3288	0.000336962
Age_A04_first_reported_(other_bacterial_intestinal_infections)	0.00486741	41.5862	29	0.00293723	42.8476	210	0.000341853
Age_F17_first_reported_(mental_and_behavioural_disorders_due_to_use_of_tobacco)	0.0236657	39.6809	141	0.02326	41.3434	1663	0.000411341
Age_M95_first_reported_(other_acquired_deformities_of_musculoskeletal_system_and_connective_tissue)	0.00335683	39.6	20	0.00193018	37.913	138	0.000411682
Age_D62_first_reported_(acute_posthaemorrhagic_anaemia)	0.00134273	48.5	8	0.000615419	38.4091	44	0.000429649
Age_B99_first_reported_(other_and_unspecified_infectious_diseases)	0.00134273	40	8	0.000489538	39.7143	35	0.000525971
Age_B95_first_reported_(streptococcus_and_staphylococcus_as_the_cause_of_diseases_classified_to_other_chapters)	0.00352467	45.0476	21	0.0023358	44.5389	167	0.000651997
Age_K30_first_reported_(dyspepsia)	0.0100705	46.2333	60	0.00839208	46.7167	600	0.000660491
Age_E11_first_reported_(non-insulin-dependent_diabetes_mellitus)	0.00788855	51.766	47	0.00555276	48.9244	397	0.000701374
Age_H46_first_reported_(optic_neuritis)	0.00151057	32.7778	9	0.000545485	35.5128	39	0.000712917
Age_L53_first_reported_(other_erythematous_conditions)	0.00117489	41.5714	7	0.000363657	42.3846	26	0.000938693
Age_L08_first_reported_(other_local_infections_of_skin_and_subcutaneous_tissue)	0.00939913	44.0893	56	0.00795849	43.587	569	0.000949877
Age_L72_first_reported_(follicular_cysts_of_skin_and_subcutaneous_tissue)	0.00973481	44.4483	58	0.00829417	44.0472	593	0.000951983
Age_D69_first_reported_(purpura_and_other_haemorrhagic_conditions)	0.00318899	40.6842	19	0.00177632	33.7795	127	0.000956874
Age_H04_first_reported_(disorders_of_lachrymal_system)	0.00755287	45.3556	45	0.00507721	45.7548	363	0.00103916
Age_K90_first_reported_(intestinal_malabsorption)	0.00453172	34.1852	27	0.00309108	38.3665	221	0.0010845
Age_H35_first_reported_(other_retinal_disorders)	0.00436388	48.5385	26	0.00255958	41.9563	183	0.00110278
Age_J11_first_reported_(influenza,_virus_not_identified)	0.0104062	40.3548	62	0.00858789	40.4283	614	0.0011651
Age_K35_first_reported_(acute_appendicitis)	0.00486741	39.8966	29	0.00342677	38.7551	245	0.00117776
Age_K04_first_reported_(diseases_of_pulp_and_periapical_tissues)	0.00671366	43.825	40	0.00504923	42.687	361	0.00118588
Age_O08_first_reported_(complications_following_abortion_and_ectopic_and_molar_pregnancy)	0.000839208	37.6	5	0.000237776	37.2941	17	0.00127124
Age_I08_first_reported_(multiple_valve_diseases)	0.00100705	48.3333	6	0.000363657	51.0385	26	0.00131678
Age_J32_first_reported_(chronic_sinusitis)	0.0147701	29.5795	88	0.011609	32.847	830	0.00135009
Age_K92_first_reported_(other_diseases_of_digestive_system)	0.00738503	46.7273	44	0.00605628	44.9538	433	0.00138534
Age_B07_first_reported_(viral_warts)	0.0146022	39.1494	87	0.0134133	38.4296	959	0.0014106
Age_M22_first_reported_(disorders_of_patella)	0.00587445	30.5429	35	0.00458767	31.9878	328	0.00144238
Age_J40_first_reported_(bronchitis,_not_specified_as_acute_or_chronic)	0.013763	24.6707	82	0.00969285	22.0577	693	0.00149041
Age_H73_first_reported_(other_disorders_of_tympanic_membrane)	0.00100705	34.3333	6	0.000377644	42.1481	27	0.00165685
Age_J69_first_reported_(pneumonitis_due_to_solids_and_liquids)	0.000503525	53.6667	3	0.000111894	44.375	8	0.00179113
Age_M65_first_reported_(synovitis_and_tenosynovitis)	0.0107419	45.0781	64	0.00869979	42.1656	622	0.00193945
Age_K81_first_reported_(cholecystitis)	0.00503525	45.3	30	0.00327291	41.1538	234	0.00224496
Age_N23_first_reported_(unspecified_renal_colic)	0.00419604	38.28	25	0.00257357	39.3098	184	0.00227168
Age_N20_first_reported_(calculus_of_kidney_and_ureter)	0.00352467	46	21	0.00229383	45.1768	164	0.00257436
Age_B30_first_reported_(viral_conjunctivitis)	0.000335683	39.5	2	2.79736e-05	41	2	0.00273258
Age_M17_first_reported_(gonarthrosis_[arthrosis_of_knee])	0.00990265	53.1695	59	0.00767875	50.5228	549	0.00273368
Age_I48_first_reported_(atrial_fibrillation_and_flutter)	0.00436388	55.8077	26	0.00236377	48.8462	169	0.00282334
Age_E87_first_reported_(other_disorders_of_fluid,_electrolyte_and_acid-base_balance)	0.00302115	53.0556	18	0.00179031	49.6953	128	0.00301718
Age_G56_first_reported_(mononeuropathies_of_upper_limb)	0.0164485	42.5204	98	0.0149799	43.6069	1071	0.00331635
Age_I95_first_reported_(hypotension)	0.00335683	48.5	20	0.00198613	48.507	142	0.00347525
Age_H02_first_reported_(other_disorders_of_eyelid)	0.00654582	43.5897	39	0.00509119	44.2967	364	0.00385584
Age_M10_first_reported_(gout)	0.00218194	48.3077	13	0.000979076	45.2143	70	0.00435642
Age_K31_first_reported_(other_diseases_of_stomach_and_duodenum)	0.00486741	50.5862	29	0.00369251	47.4545	264	0.0043569
Age_N98_first_reported_(complications_associated_with_artificial_fertilisation)	0.000671366	35.75	4	0.000251762	35.8889	18	0.00471114
Age_N35_first_reported_(urethral_stricture)	0.00234978	46.5	14	0.0014826	45.1509	106	0.00513018
Age_B35_first_reported_(dermatophytosis)	0.0142665	46.0824	85	0.0135672	42.968	970	0.00526353
Age_L20_first_reported_(atopic_dermatitis)	0.012756	33.1579	76	0.0118468	33.6576	847	0.00540441
Age_H25_first_reported_(senile_cataract)	0.00268546	63.375	16	0.00141267	55.396	101	0.00556599
Age_I88_first_reported_(nonspecific_lymphadenitis)	0.00134273	18.25	8	0.000629406	19.4222	45	0.00567031
Age_L95_first_reported_(vasculitis_limited_to_skin,_not_elsewhere_classified)	0.000335683	39.5	2	5.59472e-05	52	4	0.00584571
Age_J46_first_reported_(status_asthmaticus)	0.00100705	40.5	6	0.000475551	40.6765	34	0.00640235
Age_H11_first_reported_(other_disorders_of_conjunctiva)	0.00386036	45.6522	23	0.00246168	46.2045	176	0.00660871
Age_K63_first_reported_(other_diseases_of_intestine)	0.00637798	50.1053	38	0.00509119	50.5275	364	0.00681409
Age_N18_first_reported_(chronic_renal_failure)	0.00369251	55.3636	22	0.00232181	51.6687	166	0.00692208
Age_E78_first_reported_(disorders_of_lipoprotein_metabolism_and_other_lipidaemias)	0.0250084	50.2483	149	0.0198752	47.7277	1421	0.00702422
Age_H57_first_reported_(other_disorders_of_eye_and_adnexa)	0.00587445	41.7143	35	0.00462963	43.0302	331	0.00753586
Age_J36_first_reported_(peritonsillar_abscess)	0.00151057	33.4444	9	0.000965089	35.9565	69	0.00765779
Age_M93_first_reported_(other_osteochondropathies)	0.00151057	23.3333	9	0.000811234	24.4655	58	0.00765779
Age_Q61_first_reported_(cystic_kidney_disease)	0.00151057	29.6667	9	0.000755287	35.7222	54	0.00765779
Age_K60_first_reported_(fissure_and_fistula_of_anal_and_rectal_regions)	0.00570661	39.0588	34	0.0047695	39.4164	341	0.00898539
Age_I51_first_reported_(complications_and_ill-defined_descriptions_of_heart_disease)	0.00167842	58.8	10	0.000713327	47.0392	51	0.0092231
Age_H93_first_reported_(other_disorders_of_ear,_not_elsewhere_classified)	0.00738503	42.8409	44	0.0060423	41.7477	432	0.00933658
Age_B00_first_reported_(herpesviral_[herpes_simplex]_infections)	0.00621014	36.5946	37	0.00503525	36.2	360	0.00946495
Age_M70_first_reported_(soft_tissue_disorders_related_to_use,_overuse_and_pressure)	0.0068815	45.5854	41	0.00587445	44.9857	420	0.00951938
Age_I34_first_reported_(nonrheumatic_mitral_valve_disorders)	0.00218194	49.6923	13	0.0011609	40.1325	83	0.0100687
Age_F45_first_reported_(somatoform_disorders)	0.00335683	42	20	0.0022239	44.5723	159	0.0101235
Age_Q12_first_reported_(congenital_lens_malformations)	0.000671366	26.75	4	0.000167842	15	12	0.0102191
Age_I22_first_reported_(subsequent_myocardial_infarction)	0.000167842	53	1	1.39868e-05	56	1	0.0103072
Age_B06_first_reported_(rubella_[german_measles])	0.00906344	12.7222	54	0.00724516	11.6062	518	0.0103524
Age_E26_first_reported_(hyperaldosteronism)	0.000335683	47	2	5.59472e-05	41.5	4	0.0107802
Age_E46_first_reported_(unspecified_protein-energy_malnutrition)	0.000335683	42.5	2	4.19604e-05	50.3333	3	0.0107802
Age_K25_first_reported_(gastric_ulcer)	0.00587445	39.1429	35	0.00388833	39.5755	278	0.0117984
Age_I80_first_reported_(phlebitis_and_thrombophlebitis)	0.0209802	34.744	125	0.0152456	33.022	1090	0.0122199
Age_K12_first_reported_(stomatitis_and_related_lesions)	0.00285331	49.0588	17	0.0020141	43.0556	144	0.0126029
Age_B05_first_reported_(measles)	0.0171198	6.14706	102	0.014798	6.15784	1058	0.0126901
Age_D75_first_reported_(other_diseases_of_blood_and_blood-forming_organs)	0.00167842	45.7	10	0.000937115	42.3582	67	0.0130684
Age_N15_first_reported_(other_renal_tubulo-interstitial_diseases)	0.000503525	30.3333	3	0.000153855	41.4545	11	0.0133528
Age_K91_first_reported_(postprocedural_disorders_of_digestive_system,_not_elsewhere_classified)	0.00151057	49.4444	9	0.000909142	45.8154	65	0.0137619
Age_F42_first_reported_(obsessive-compulsive_disorder)	0.00184626	35.1818	11	0.0011609	32.3253	83	0.0152516
Age_O68_first_reported_(labour_and_delivery_complicated_by_foetal_stress_[distress])	0.00906344	36.2593	54	0.0209662	35.9406	1499	0.0161545
Age_B08_first_reported_(other_viral_infections_characterised_by_skin_and_mucous_membrane_lesions,_not_elsewhere_classified)	0.00167842	33.5	10	0.00109097	34.8974	78	0.0166759
Age_K40_first_reported_(inguinal_hernia)	0.00335683	46.55	20	0.00219593	33.7962	157	0.0168276
Age_I83_first_reported_(varicose_veins_of_lower_extremities)	0.0198053	41.0424	118	0.0181968	39.5496	1301	0.0171687
Age_H83_first_reported_(other_diseases_of_inner_ear)	0.00872776	42.1538	52	0.00829417	43.5767	593	0.0176592
Age_K55_first_reported_(vascular_disorders_of_intestine)	0.00100705	47.6667	6	0.000531498	44.8947	38	0.0176962
Age_J81_first_reported_(pulmonary_oedema)	0.000671366	48.25	4	0.000153855	42.5455	11	0.0178049
Age_M77_first_reported_(other_enthesopathies)	0.0199731	43.7815	119	0.0192039	44.6424	1373	0.0178494
Age_F60_first_reported_(specific_personality_disorders)	0.00151057	38.1111	9	0.000783261	36.3393	56	0.0187962
Age_K76_first_reported_(other_diseases_of_liver)	0.00285331	54.8824	17	0.00209802	49.86	150	0.0189312
Age_H68_first_reported_(eustachian_salpingitis_and_obstruction)	0.00285331	40.2941	17	0.00204207	41.1986	146	0.0198704
Age_B36_first_reported_(other_superficial_mycoses)	0.00369251	40.3182	22	0.00306311	39.8447	219	0.0205351
Age_K42_first_reported_(umbilical_hernia)	0.00335683	30.25	20	0.00234978	32.3274	168	0.0206851
Age_L82_first_reported_(seborrhoeic_keratosis)	0.0104062	49.0968	62	0.00885364	47.8088	633	0.021179
Age_K14_first_reported_(diseases_of_tongue)	0.00218194	41.6923	13	0.00145463	45.0577	104	0.0217512
Age_N91_first_reported_(absent,_scanty_and_rare_menstruation)	0.00704935	36.3571	42	0.00668569	33.4079	478	0.0225498
Age_L93_first_reported_(lupus_erythematosus)	0.000671366	40.5	4	0.000237776	37.5294	17	0.0231319
Age_J90_first_reported_(pleural_effusion,_not_elsewhere_classified)	0.00234978	53	14	0.00141267	49.3267	101	0.0237451
Age_B26_first_reported_(mumps)	0.010574	9.47619	63	0.00896554	9.39938	641	0.0239454
Age_H65_first_reported_(nonsuppurative_otitis_media)	0.00553877	42.2121	33	0.00499329	39.1176	357	0.0242921
Age_G04_first_reported_(encephalitis,_myelitis_and_encephalomyelitis)	0.00151057	26.3333	9	0.000797247	30.5614	57	0.0248631
Age_H20_first_reported_(iridocyclitis)	0.00285331	37.9412	17	0.0018043	37.4419	129	0.0251199
Age_M16_first_reported_(coxarthrosis_[arthrosis_of_hip])	0.00537093	53.0625	32	0.00404218	50.8824	289	0.025664
Age_L21_first_reported_(seborrhoeic_dermatitis)	0.00721719	35.6512	43	0.00621014	39.0923	444	0.0260027
Age_H15_first_reported_(disorders_of_sclera)	0.00134273	39.875	8	0.000825221	41.5932	59	0.0268948
Age_E89_first_reported_(postprocedural_endocrine_and_metabolic_disorders,_not_elsewhere_classified)	0.00167842	51.2	10	0.00110496	44.5823	79	0.0279568
Age_N61_first_reported_(inflammatory_disorders_of_breast)	0.00469956	37.4643	28	0.0040282	37.0208	288	0.0282727
Age_O48_first_reported_(prolonged_pregnancy)	0.00251762	36.4667	15	0.00755287	35.8463	540	0.0290994
Age_J37_first_reported_(chronic_laryngitis_and_laryngotracheitis)	0.00117489	44.2857	7	0.000629406	38.6222	45	0.0310879
Age_B97_first_reported_(viral_agents_as_the_cause_of_diseases_classified_to_other_chapters)	0.00134273	44.125	8	0.000867181	42.5806	62	0.0317646
Age_J91_first_reported_(pleural_effusion_in_conditions_classified_elsewhere)	0.000167842	41	1	4.19604e-05	42	3	0.0341174
Age_F34_first_reported_(persistent_mood_[affective]_disorders)	0.00167842	34.2	10	0.00104901	37.92	75	0.0341936
Age_L68_first_reported_(hypertrichosis)	0.00167842	41.6	10	0.00121685	33.8046	87	0.0341936
Age_O99_first_reported_(other_maternal_diseases_classifiable_elsewhere_but_complicating_pregnancy,_childbirth_and_the_puerperium)	0.00486741	35.4138	29	0.0117209	35.3974	838	0.0357996
Age_L29_first_reported_(pruritus)	0.00788855	40.3617	47	0.00724516	42.7452	518	0.0369884
Age_K45_first_reported_(other_abdominal_hernia)	0.000335683	53.5	2	8.39208e-05	44.5	6	0.0389308
Age_G47_first_reported_(sleep_disorders)	0.00772071	42.7391	46	0.00668569	43.3619	478	0.0417397
Age_D63_first_reported_(anaemia_in_chronic_diseases_classified_elsewhere)	0.000671366	48.5	4	0.000293723	48.2857	21	0.0439305
Age_E07_first_reported_(other_disorders_of_thyroid)	0.00352467	38.8095	21	0.00219593	36.9618	157	0.0443178
Age_I38_first_reported_(endocarditis,_valve_unspecified)	0.000503525	54.3333	3	0.000167842	51.0833	12	0.0447425
Age_O63_first_reported_(long_labour)	0.00486741	35.1379	29	0.0121685	35.7517	870	0.0448901
Age_M15_first_reported_(polyarthrosis)	0.00352467	54.1905	21	0.00226586	51.3951	162	0.0458376
Age_H43_first_reported_(disorders_of_vitreous_body)	0.00318899	44.5789	19	0.00236377	49.3905	169	0.0469642
Age_O42_first_reported_(premature_rupture_of_membranes)	0.00218194	37.2308	13	0.00647589	36.3477	463	0.0477547
Age_L50_first_reported_(urticaria)	0.010574	40.3333	63	0.0107139	36.9282	766	0.0488521
Age_G70_first_reported_(myasthenia_gravis_and_other_myoneural_disorders)	0.000671366	27.75	4	0.000279736	33.2	20	0.0504914
Age_N62_first_reported_(hypertrophy_of_breast)	0.00184626	38	11	0.00142665	42.3529	102	0.0506643
Age_F53_first_reported_(mental_and_behavioural_disorders_associated_with_the_puerperium,_not_elsewhere_classified)	0.00570661	28.8824	34	0.00516113	30.3144	369	0.0506915
Age_K26_first_reported_(duodenal_ulcer)	0.00553877	34	33	0.0037065	35.0981	265	0.0514041
Age_L94_first_reported_(other_localised_connective_tissue_disorders)	0.00100705	30.3333	6	0.000559472	37.65	40	0.0517294
Age_Q28_first_reported_(other_congenital_malformations_of_circulatory_system)	0.000335683	36	2	0.000139868	40.7	10	0.0530195
Age_H53_first_reported_(visual_disturbances)	0.0060423	40.5278	36	0.00537093	40.5911	384	0.0534855
Age_M32_first_reported_(systemic_lupus_erythematosus)	0.0020141	32.5	12	0.00128679	35.1413	92	0.0534939
Age_E61_first_reported_(deficiency_of_other_nutrient_elements)	0.000839208	47.8	5	0.000531498	45.7368	38	0.0535389
Age_E86_first_reported_(volume_depletion)	0.00151057	55.5556	9	0.00104901	47.2	75	0.053653
Age_E73_first_reported_(lactose_intolerance)	0.000503525	44	3	0.000209802	45.1333	15	0.0538922
Age_I37_first_reported_(pulmonary_valve_disorders)	0.000503525	27	3	0.000181828	19.4615	13	0.0538922
Age_Q79_first_reported_(congenital_malformations_of_musculoskeletal_system,_not_elsewhere_classified)	0.000503525	50	3	0.000139868	34.8	10	0.0538922
Age_B54_first_reported_(unspecified_malaria)	0.00134273	21.5	8	0.00069934	24.96	50	0.0574424
Age_O82_first_reported_(single_delivery_by_caesarean_section)	0.0060423	31.6389	36	0.0113573	32.6466	812	0.0581292
Age_O47_first_reported_(false_labour)	0.00234978	35.5	14	0.00674164	35.2116	482	0.0596545
Age_A60_first_reported_(anogenital_herpesviral_[herpes_simplex]_infections)	0.00117489	33.5714	7	0.000769274	32.0182	55	0.0604108
Age_O01_first_reported_(hydatidiform_mole)	0.00117489	36.1429	7	0.000643393	32.5217	46	0.0604108
Age_J35_first_reported_(chronic_diseases_of_tonsils_and_adenoids)	0.00234978	37	14	0.00212599	35.2829	152	0.0616289
Age_M46_first_reported_(other_inflammatory_spondylopathies)	0.0020141	48.9167	12	0.00145463	43.3365	104	0.0618215
Age_G51_first_reported_(facial_nerve_disorders)	0.00302115	40.3333	18	0.0023358	35.3772	167	0.0629718
Age_K20_first_reported_(oesophagitis)	0.00503525	47.8667	30	0.00426597	46.5541	305	0.0648349
Age_M43_first_reported_(other_deforming_dorsopathies)	0.00386036	41.4783	23	0.00342677	39.2286	245	0.0673195
Age_J95_first_reported_(postprocedural_respiratory_disorders,_not_elsewhere_classified)	0.000335683	44	2	9.79076e-05	52.2857	7	0.069373
Age_A09_first_reported_(diarrhoea_and_gastro-enteritis_of_presumed_infectious_origin)	0.00654582	40.1538	39	0.00615419	43.55	440	0.0695783
Age_I25_first_reported_(chronic_ischaemic_heart_disease)	0.00453172	53.7778	27	0.00324494	52.2069	232	0.0697529
Age_M67_first_reported_(other_disorders_of_synovium_and_tendon)	0.00755287	40.8889	45	0.00739902	41.189	529	0.0699252
Age_A48_first_reported_(other_bacterial_diseases,_not_elsewhere_classified)	0.000167842	44	1	4.19604e-05	38.6667	3	0.0714036
Age_Q40_first_reported_(other_congenital_malformations_of_upper_alimentary_tract)	0.000167842	46	1	0.000139868	-42	10	0.0714036
Age_Q63_first_reported_(other_congenital_malformations_of_kidney)	0.00100705	17.6667	6	0.000629406	33.0222	45	0.0726685
Age_O03_first_reported_(spontaneous_abortion)	0.0206445	31.7642	123	0.0220292	32.2368	1575	0.073722
Age_F40_first_reported_(phobic_anxiety_disorders)	0.00302115	37.0556	18	0.0023358	38.5808	167	0.0745175
Age_B02_first_reported_(zoster_[herpes_zoster])	0.00704935	44.9524	42	0.00643393	43.0261	460	0.0780952
Age_M06_first_reported_(other_rheumatoid_arthritis)	0.00990265	33.7119	59	0.00819626	36.6126	586	0.0796239
Age_O00_first_reported_(ectopic_pregnancy)	0.00419604	32	25	0.00395826	32.7314	283	0.0801503
Age_I44_first_reported_(atrioventricular_and_left_bundle-branch_block)	0.00117489	53.2857	7	0.00069934	52.4	50	0.0801726
Age_B19_first_reported_(unspecified_viral_hepatitis)	0.00268546	17.25	16	0.00176234	24.0397	126	0.0827719
Age_M92_first_reported_(other_juvenile_osteochondrosis)	0.00100705	17.8333	6	0.000713327	20	51	0.0848436
Age_K22_first_reported_(other_diseases_of_oesophagus)	0.00419604	49.32	25	0.00363657	48.1423	260	0.0864633
Age_O66_first_reported_(other_obstructed_labour)	0.000503525	37	3	0.00220991	35.7152	158	0.0877751
Age_B49_first_reported_(unspecified_mycosis)	0.000335683	57	2	0.000167842	50.8333	12	0.0878536
Age_D89_first_reported_(other_disorders_involving_the_immune_mechanism,_not_elsewhere_classified)	0.000335683	50.5	2	0.000139868	49.5	10	0.0878536
Age_I33_first_reported_(acute_and_subacute_endocarditis)	0.000335683	45	2	0.000111894	32.25	8	0.0878536
Age_I89_first_reported_(other_non-infective_disorders_of_lymphatic_vessels_and_lymph_nodes)	0.00134273	47.625	8	0.000811234	38.4138	58	0.0889408
Age_K05_first_reported_(gingivitis_and_periodontal_diseases)	0.00184626	43.7273	11	0.00149659	40.0841	107	0.0911305
Age_L42_first_reported_(pityriasis_rosea)	0.00251762	36.2	15	0.00212599	33.4145	152	0.0934342
Age_Q85_first_reported_(phakomatoses,_not_elsewhere_classified)	0.000503525	38.6667	3	0.000265749	35.7895	19	0.100137
Age_M05_first_reported_(seropositive_rheumatoid_arthritis)	0.000671366	45.75	4	0.00034967	50.36	25	0.101731
Age_M23_first_reported_(internal_derangement_of_knee)	0.00788855	46.6383	47	0.00846201	45.4744	605	0.102843
Age_L85_first_reported_(other_epidermal_thickening)	0.00151057	40.1111	9	0.00104901	44.0667	75	0.109804
Age_A41_first_reported_(other_septicaemia)	0.00218194	39.5385	13	0.00183227	42.687	131	0.111205
Age_L80_first_reported_(vitiligo)	0.00167842	27.5	10	0.00114692	34.4756	82	0.112139
Age_I86_first_reported_(varicose_veins_of_other_sites)	0.000671366	45.25	4	0.000419604	41.7667	30	0.112226
Age_I26_first_reported_(pulmonary_embolism)	0.00637798	39.4737	38	0.00525904	36.5239	376	0.113295
Age_G58_first_reported_(other_mononeuropathies)	0.000503525	52	3	0.000251762	43.3333	18	0.114001
Age_O35_first_reported_(maternal_care_for_known_or_suspected_foetal_abnormality_and_damage)	0.000335683	35.5	2	0.00159449	38.0526	114	0.116314
Age_H19_first_reported_(disorders_of_sclera_and_cornea_in_diseases_classified_elsewhere)	0.000167842	70	1	4.19604e-05	40.3333	3	0.11835
Age_I98_first_reported_(other_disorders_of_circulatory_system_in_diseases_classified_elsewhere)	0.000167842	58	1	5.59472e-05	47.5	4	0.11835
Age_J41_first_reported_(simple_and_mucopurulent_chronic_bronchitis)	0.000167842	17	1	4.19604e-05	39.3333	3	0.11835
Age_L83_first_reported_(acanthosis_nigricans)	0.000167842	49	1	5.59472e-05	54.25	4	0.11835
Age_K46_first_reported_(unspecified_abdominal_hernia)	0.000839208	44.8	5	0.000531498	39.8684	38	0.120231
Age_O81_first_reported_(single_delivery_by_forceps_and_vacuum_extractor)	0.00503525	27.1333	30	0.00690948	29.3583	494	0.122534
Age_L27_first_reported_(dermatitis_due_to_substances_taken_internally)	0.000671366	41.25	4	0.000405617	40.0345	29	0.123259
Age_O41_first_reported_(other_disorders_of_amniotic_fluid_and_membranes)	0.00151057	34.6667	9	0.00137071	36.0204	98	0.126508
Age_O46_first_reported_(antepartum_haemorrhage,_not_elsewhere_classified)	0.00167842	34.2	10	0.00437787	35.9649	313	0.126885
Age_G97_first_reported_(postprocedural_disorders_of_nervous_system,_not_elsewhere_classified)	0.000503525	44.3333	3	0.000293723	41.1429	21	0.128722
Age_M50_first_reported_(cervical_disk_disorders)	0.00251762	40.4667	15	0.0022239	43.8616	159	0.129992
Age_I87_first_reported_(other_disorders_of_veins)	0		0	0.000559472	44.15	40	0.130081
Age_J42_first_reported_(unspecified_chronic_bronchitis)	0.000335683	53	2	0.000125881	43.6667	9	0.130501
Age_M08_first_reported_(juvenile_arthritis)	0.000335683	24	2	0.000153855	28.0909	11	0.130501
Age_O64_first_reported_(obstructed_labour_due_to_malposition_and_malpresentation_of_foetus)	0.000839208	34.4	5	0.00269945	35.4663	193	0.131611
Age_I20_first_reported_(angina_pectoris)	0.00772071	49.8478	46	0.0051891	47.6819	371	0.132578
Age_J18_first_reported_(pneumonia,_organism_unspecified)	0.0156093	24.8495	93	0.0129797	24.8448	928	0.134993
Age_H61_first_reported_(other_disorders_of_external_ear)	0.00939913	46.3929	56	0.00955298	44.1786	683	0.140747
Age_K10_first_reported_(other_diseases_of_jaws)	0.00151057	43.2222	9	0.000993063	44.7042	71	0.14279
Age_M81_first_reported_(osteoporosis_without_pathological_fracture)	0.00721719	53.7209	43	0.00523106	48.1337	374	0.142942
Age_L03_first_reported_(cellulitis)	0.010574	44.0952	63	0.0104202	44.3893	745	0.145207
Age_Q05_first_reported_(spina_bifida)	0		0	0.000531498	10.5789	38	0.145222
Age_E22_first_reported_(hyperfunction_of_pituitary_gland)	0.00117489	31.8571	7	0.000825221	34.8475	59	0.145432
Age_E14_first_reported_(unspecified_diabetes_mellitus)	0.00973481	42.5345	58	0.00843404	37.0929	603	0.145778
Age_I60_first_reported_(subarachnoid_haemorrhage)	0.000335683	42	2	0.00102104	41.4795	73	0.147423
Age_O28_first_reported_(abnormal_findings_on_antenatal_screening_of_mother)	0		0	0.000489538	36.6286	35	0.14931
Age_F31_first_reported_(bipolar_affective_disorder)	0.00151057	41	9	0.00141267	41.3069	101	0.151007
Age_A08_first_reported_(viral_and_other_specified_intestinal_infections)	0.00234978	47.7143	14	0.00197214	46.1915	141	0.151704
Age_M72_first_reported_(fibroblastic_disorders)	0.00738503	47.75	44	0.00770672	46.4882	551	0.154251
Age_H27_first_reported_(other_disorders_of_lens)	0.000335683	42	2	0.000153855	42.2727	11	0.154288
Age_G57_first_reported_(mononeuropathies_of_lower_limb)	0.00285331	45.8235	17	0.00248965	46.0281	178	0.156815
Age_J00_first_reported_(acute_nasopharyngitis_[common_cold])	0.00419604	39.64	25	0.00404218	40.8547	289	0.159585
Age_K74_first_reported_(fibrosis_and_cirrhosis_of_liver)	0.000839208	43.8	5	0.000517511	46.9189	37	0.159707
Age_E34_first_reported_(other_endocrine_disorders)	0.000503525	38.6667	3	0.000321696	38.913	23	0.160569
Age_Q62_first_reported_(congenital_obstructive_defects_of_renal_pelvis_and_congenital_malformations_of_ureter)	0.000503525	24	3	0.000279736	28.9	20	0.160569
Age_E04_first_reported_(other_non-toxic_goitre)	0.00537093	43.0938	32	0.00458767	39.1921	328	0.161084
Age_K61_first_reported_(abscess_of_anal_and_rectal_regions)	0.00218194	35.9231	13	0.00183227	38.5115	131	0.161774
Age_N05_first_reported_(unspecified_nephritic_syndrome)	0.00100705	28.8333	6	0.000671366	20.8542	48	0.162924
Age_I64_first_reported_(stroke,_not_specified_as_haemorrhage_or_infarction)	0.00386036	36.7826	23	0.00309108	39.5656	221	0.167781
Age_A39_first_reported_(meningococcal_infection)	0.000167842	71	1	6.9934e-05	40.8	5	0.171298
Age_J80_first_reported_(adult_respiratory_distress_syndrome)	0.000167842	43	1	5.59472e-05	48.75	4	0.171298
Age_M83_first_reported_(adult_osteomalacia)	0.000167842	57	1	4.19604e-05	42	3	0.171298
Age_I69_first_reported_(sequelae_of_cerebrovascular_disease)	0.000167842	50	1	0.000363657	47.6538	26	0.171813
Age_G31_first_reported_(other_degenerative_diseases_of_nervous_system,_not_elsewhere_classified)	0.000503525	32	3	0.000237776	43.1176	17	0.177608
Age_I47_first_reported_(paroxysmal_tachycardia)	0.00369251	37.6364	22	0.00316102	42.6549	226	0.18005
Age_Q65_first_reported_(congenital_deformities_of_hip)	0.00100705	3.66667	6	0.000755287	8.35185	54	0.181569
Age_O36_first_reported_(maternal_care_for_other_known_or_suspected_foetal_problems)	0.00587445	35.2571	35	0.0119028	35.6827	851	0.184142
Age_H47_first_reported_(other_disorders_of_optic_[2nd]_nerve_and_visual_pathways)	0.000671366	50.5	4	0.000405617	40.8276	29	0.186015
Age_H36_first_reported_(retinal_disorders_in_diseases_classified_elsewhere)	0.000335683	50	2	0.0007413	41.7358	53	0.186421
Age_H34_first_reported_(retinal_vascular_occlusions)	0		0	0.000293723	53.0952	21	0.187175
Age_M20_first_reported_(acquired_deformities_of_fingers_and_toes)	0.0119168	44.2113	71	0.0118748	44.4947	849	0.194279
Age_N12_first_reported_(tubulo-interstitial_nephritis,_not_specified_as_acute_or_chronic)	0.00218194	36.5385	13	0.00195815	35.9429	140	0.194311
Age_Q52_first_reported_(other_congenital_malformations_of_female_genitalia)	0.000503525	42.3333	3	0.000265749	29.4211	19	0.195329
Age_D70_first_reported_(agranulocytosis)	0.00184626	51.4545	11	0.00149659	47.8224	107	0.196151
Age_O87_first_reported_(venous_complications_in_the_puerperium)	0.000167842	37	1	0.000825221	36.1356	59	0.196475
Age_O92_first_reported_(other_disorders_of_breast_and_lactation_associated_with_childbirth)	0.00100705	34.8333	6	0.000909142	35.3846	65	0.201867
Age_I73_first_reported_(other_peripheral_vascular_diseases)	0.00671366	36.7	40	0.00626608	36.3683	448	0.204201
Age_I30_first_reported_(acute_pericarditis)	0.000335683	39.5	2	0.000111894	40.25	8	0.205825
Age_Q18_first_reported_(other_congenital_malformations_of_face_and_neck)	0.000335683	50	2	0.000195815	33.5	14	0.205825
Age_E84_first_reported_(cystic_fibrosis)	0		0	0.00030771	38.5	22	0.210216
Age_O33_first_reported_(maternal_care_for_known_or_suspected_disproportion)	0		0	0.000447577	35.8125	32	0.210216
Age_O86_first_reported_(other_puerperal_infections)	0.000335683	36	2	0.00128679	36.0326	92	0.210747
Age_H91_first_reported_(other_hearing_loss)	0.00469956	38.8929	28	0.00446179	39.8903	319	0.213313
Age_J96_first_reported_(respiratory_failure,_not_elsewhere_classified)	0.000671366	48.75	4	0.000419604	53	30	0.214355
Age_J47_first_reported_(bronchiectasis)	0.00117489	32	7	0.00145463	31.5385	104	0.215123
Age_O60_first_reported_(preterm_delivery)	0.0020141	35.5833	12	0.00426597	35.7246	305	0.217854
Age_D68_first_reported_(other_coagulation_defects)	0.00218194	35.5385	13	0.0018043	38.3333	129	0.21792
Age_I78_first_reported_(diseases_of_capillaries)	0.00218194	44.0769	13	0.00212599	41.8882	152	0.21792
Age_J38_first_reported_(diseases_of_vocal_cords_and_larynx,_not_elsewhere_classified)	0.00184626	43.5455	11	0.00152456	42.633	109	0.222884
Age_G62_first_reported_(other_polyneuropathies)	0.00117489	46	7	0.000853195	43.2459	61	0.223124
Age_O72_first_reported_(postpartum_haemorrhage)	0.00772071	33.2826	46	0.00983272	35.1238	703	0.223286
Age_K28_first_reported_(gastrojejunal_ulcer)	0.000167842	33	1	8.39208e-05	50	6	0.227481
Age_L12_first_reported_(pemphigoid)	0.000167842	58	1	8.39208e-05	30.6667	6	0.227481
Age_M11_first_reported_(other_crystal_arthropathies)	0.000167842	64	1	6.9934e-05	52.2	5	0.227481
Age_M82_first_reported_(osteoporosis_in_diseases_classified_elsewhere)	0.000167842	60	1	5.59472e-05	44.25	4	0.227481
Age_N26_first_reported_(unspecified_contracted_kidney)	0.000167842	27	1	5.59472e-05	47	4	0.227481
Age_L71_first_reported_(rosacea)	0.00469956	37.8929	28	0.00490937	40.3134	351	0.228267
Age_I61_first_reported_(intracerebral_haemorrhage)	0		0	0.000251762	46.0556	18	0.229716
Age_H40_first_reported_(glaucoma)	0.00469956	50.6429	28	0.00408414	45.4007	292	0.232101
Age_F44_first_reported_(dissociative_[conversion]_disorders)	0.000503525	27	3	0.00030771	36.8636	22	0.232629
Age_I72_first_reported_(other_aneurysm)	0.000335683	42.5	2	0.000209802	41.2	15	0.233209
Age_Q23_first_reported_(congenital_malformations_of_aortic_and_mitral_valves)	0.000335683	40	2	0.000153855	39.2727	11	0.233209
Age_E10_first_reported_(insulin-dependent_diabetes_mellitus)	0.00151057	43.8889	9	0.00255958	34.7158	183	0.233531
Age_M42_first_reported_(spinal_osteochondrosis)	0		0	0.000251762	26.8333	18	0.236694
Age_H26_first_reported_(other_cataract)	0.00570661	48.0294	34	0.00448976	46.9657	321	0.238655
Age_H05_first_reported_(disorders_of_orbit)	0.000839208	54	5	0.000643393	38.2609	46	0.241882
Age_O90_first_reported_(complications_of_the_puerperium,_not_elsewhere_classified)	0.00134273	37	8	0.00139868	36.55	100	0.246719
Age_J98_first_reported_(other_respiratory_disorders)	0.00537093	41.4688	32	0.00528701	41.4153	378	0.246919
Age_N19_first_reported_(unspecified_renal_failure)	0.000503525	46.6667	3	0.00110496	36.0127	79	0.248384
Age_K13_first_reported_(other_diseases_of_lip_and_oral_mucosa)	0.00285331	48.2941	17	0.00285331	45.6716	204	0.248779
Age_L02_first_reported_(cutaneous_abscess,_furuncle_and_carbuncle)	0.00704935	41	42	0.00814032	41.2852	582	0.249939
Age_M41_first_reported_(scoliosis)	0.00302115	26.3889	18	0.00265749	27.1947	190	0.252522
Age_I49_first_reported_(other_cardiac_arrhythmias)	0.00436388	42.4615	26	0.00409813	40.5256	293	0.255645
Age_G91_first_reported_(hydrocephalus)	0		0	0.000335683	43.7917	24	0.259231
Age_K00_first_reported_(disorders_of_tooth_development_and_eruption)	0		0	0.00030771	41.0909	22	0.259231
Age_F19_first_reported_(mental_and_behavioural_disorders_due_to_multiple_drug_use_and_use_of_other_psychoactive_substances)	0.000335683	22	2	0.000181828	33	13	0.261445
Age_G00_first_reported_(bacterial_meningitis,_not_elsewhere_classified)	0.000335683	47.5	2	0.000209802	26.4667	15	0.261445
Age_M33_first_reported_(dermatopolymyositis)	0.000335683	16	2	0.000181828	25	13	0.261445
Age_Q10_first_reported_(congenital_malformations_of_eyelid,_lachrymal_apparatus_and_orbit)	0.000335683	27.5	2	0.000195815	23.7857	14	0.261445
Age_P95_first_reported_(foetal_death_of_unspecified_cause)	0.000167842	24	1	0.000447577	27.6562	32	0.270543
Age_I50_first_reported_(heart_failure)	0.00134273	57.375	8	0.000839208	52.0833	60	0.273325
Age_M40_first_reported_(kyphosis_and_lordosis)	0		0	0.000237776	40.5882	17	0.275736
Age_J20_first_reported_(acute_bronchitis)	0.00386036	41.2609	23	0.00355265	39.9882	254	0.276119
Age_H00_first_reported_(hordeolum_and_chalazion)	0.00721719	40.4186	43	0.00786058	41.4199	562	0.280659
Age_B80_first_reported_(enterobiasis)	0.00117489	41.7143	7	0.00114692	36.5366	82	0.283909
Age_H70_first_reported_(mastoiditis_and_related_conditions)	0.000167842	35	1	0.000195815	42	14	0.284483
Age_L89_first_reported_(decubitus_ulcer)	0		0	0.000223789	47.4375	16	0.284483
Age_D58_first_reported_(other_hereditary_haemolytic_anaemias)	0.000167842	45	1	9.79076e-05	43.5714	7	0.284981
Age_G63_first_reported_(polyneuropathy_in_diseases_classified_elsewhere)	0.000335683	48.5	2	5.59472e-05	50.75	4	0.284981
Age_B86_first_reported_(scabies)	0.00251762	36.6667	15	0.0027554	36.2183	197	0.287703
Age_G95_first_reported_(other_diseases_of_spinal_cord)	0.000503525	44.3333	3	0.000937115	31.3582	67	0.287761
Age_I42_first_reported_(cardiomyopathy)	0.000671366	51	4	0.000461564	45	33	0.291963
Age_L51_first_reported_(erythema_multiforme)	0.000671366	28.75	4	0.000335683	34.625	24	0.292517
Age_D52_first_reported_(folate_deficiency_anaemia)	0.000167842	39	1	0.000251762	43.0556	18	0.293584
Age_L28_first_reported_(lichen_simplex_chronicus_and_prurigo)	0.000335683	53	2	0.000867181	41.6935	62	0.294758
Age_L90_first_reported_(atrophic_disorders_of_skin)	0.00352467	48.9048	21	0.00365055	44.3831	261	0.295665
Age_F10_first_reported_(mental_and_behavioural_disorders_due_to_use_of_alcohol)	0.00318899	43.4211	19	0.00332886	41.7521	238	0.297126
Age_G54_first_reported_(nerve_root_and_plexus_disorders)	0.000167842	50	1	0.000559472	42.55	40	0.301612
Age_H21_first_reported_(other_disorders_of_iris_and_ciliary_body)	0		0	0.000209802	44.2	15	0.30306
Age_I65_first_reported_(occlusion_and_stenosis_of_precerebral_arteries,_not_resulting_in_cerebral_infarction)	0		0	0.000209802	51.8667	15	0.30306
Age_N03_first_reported_(chronic_nephritic_syndrome)	0		0	0.000209802	49.9333	15	0.30306
Age_O23_first_reported_(infections_of_genito-urinary_tract_in_pregnancy)	0.00117489	34.2857	7	0.00142665	35.8529	102	0.305585
Age_M85_first_reported_(other_disorders_of_bone_density_and_structure)	0.00352467	46.2381	21	0.00534296	45.4188	382	0.315359
Age_M71_first_reported_(other_bursopathies)	0.00151057	47.4444	9	0.00130077	43.0538	93	0.319054
Age_E65_first_reported_(localised_adiposity)	0.000335683	34.5	2	0.000237776	38.5294	17	0.319861
Age_G90_first_reported_(disorders_of_autonomic_nervous_system)	0.000335683	42.5	2	0.000195815	44.1429	14	0.319861
Age_Q87_first_reported_(other_specified_congenital_malformation_syndromes_affecting_multiple_systems)	0.000335683	30	2	0.000251762	35.2778	18	0.319861
Age_A18_first_reported_(tuberculosis_of_other_organs)	0		0	0.000181828	27.8462	13	0.323235
Age_N34_first_reported_(urethritis_and_urethral_syndrome)	0.000839208	43.2	5	0.000629406	35.8444	45	0.323459
Age_M66_first_reported_(spontaneous_rupture_of_synovium_and_tendon)	0.000671366	36.25	4	0.000559472	42.95	40	0.325283
Age_M45_first_reported_(ankylosing_spondylitis)	0.000839208	35.4	5	0.0012728	31.5055	91	0.333766
Age_L97_first_reported_(ulcer_of_lower_limb,_not_elsewhere_classified)	0.000503525	59.6667	3	0.000447577	46.1875	32	0.334533
Age_O10_first_reported_(pre-existing_hypertension_complicating_pregnancy,_childbirth_and_the_puerperium)	0.000503525	33.6667	3	0.000405617	35.1379	29	0.334533
Age_O73_first_reported_(retained_placenta_and_membranes,_without_haemorrhage)	0.000503525	36.6667	3	0.00138469	35.4848	99	0.33722
Age_E05_first_reported_(thyrotoxicosis_[hyperthyroidism])	0.00939913	37.5	56	0.00869979	35.7572	622	0.342297
Age_E56_first_reported_(other_vitamin_deficiencies)	0.000167842	38	1	6.9934e-05	48.8	5	0.342519
Age_J85_first_reported_(abscess_of_lung_and_mediastinum)	0.000167842	3	1	4.19604e-05	25.3333	3	0.342519
Age_L88_first_reported_(pyoderma_gangrenosum)	0.000167842	41	1	0.000111894	40.125	8	0.342519
Age_D53_first_reported_(other_nutritional_anaemias)	0		0	0.000139868	35.6	10	0.345222
Age_G99_first_reported_(other_disorders_of_nervous_system_in_diseases_classified_elsewhere)	0.000167842	38	1	0.000475551	46.5588	34	0.346106
Age_I07_first_reported_(rheumatic_tricuspid_valve_diseases)	0.000335683	62	2	0.000209802	43.1333	15	0.349772
Age_F81_first_reported_(specific_developmental_disorders_of_scholastic_skills)	0.000167842	50	1	0.000209802	26.8667	15	0.356974
Age_H30_first_reported_(chorioretinal_inflammation)	0		0	0.000153855	40	11	0.356974
Age_I99_first_reported_(other_and_unspecified_disorders_of_circulatory_system)	0		0	0.000181828	45.8462	13	0.356974
Age_K72_first_reported_(hepatic_failure,_not_elsewhere_classified)	0		0	0.000209802	44.3333	15	0.356974
Age_O21_first_reported_(excessive_vomiting_in_pregnancy)	0.00151057	32.7778	9	0.00202809	34.7793	145	0.357665
Age_M86_first_reported_(osteomyelitis)	0.00117489	20.1429	7	0.00181828	22.1615	130	0.359661
Age_N02_first_reported_(recurrent_and_persistent_haematuria)	0.000167842	35	1	0.000601432	42.6279	43	0.365905
Age_Q25_first_reported_(congenital_malformations_of_great_arteries)	0		0	0.000167842	21.75	12	0.369282
Age_G03_first_reported_(meningitis_due_to_other_and_unspecified_causes)	0.00453172	16.5185	27	0.00405617	19.2138	290	0.371927
Age_N77_first_reported_(vulvovaginal_ulceration_and_inflammation_in_diseases_classified_elsewhere)	0.000671366	38.5	4	0.000671366	40.4792	48	0.37719
Age_G41_first_reported_(status_epilepticus)	0		0	0.000181828	30.9231	13	0.382189
Age_G71_first_reported_(primary_disorders_of_muscles)	0		0	0.000195815	31.6429	14	0.382189
Age_J10_first_reported_(influenza_due_to_identified_influenza_virus)	0		0	0.000181828	51.8462	13	0.382189
Age_N21_first_reported_(calculus_of_lower_urinary_tract)	0		0	0.000139868	43.9	10	0.382189
Age_M75_first_reported_(shoulder_lesions)	0.0122524	46.9315	73	0.0133294	46.8583	953	0.391559
Age_M76_first_reported_(enthesopathies_of_lower_limb,_excluding_foot)	0.00335683	41.45	20	0.00388833	44.3921	278	0.394057
Age_G40_first_reported_(epilepsy)	0.00704935	24.9524	42	0.00895155	22.7281	640	0.394845
Age_F51_first_reported_(nonorganic_sleep_disorders)	0.000671366	47	4	0.000503525	38.3333	36	0.394926
Age_G83_first_reported_(other_paralytic_syndromes)	0.000671366	40.5	4	0.000531498	36.3684	38	0.394926
Age_B16_first_reported_(acute_hepatitis_b)	0		0	0.000153855	31	11	0.395745
Age_D80_first_reported_(immunodeficiency_with_predominantly_antibody_defects)	0		0	0.000167842	43.1667	12	0.395745
Age_H59_first_reported_(postprocedural_disorders_of_eye_and_adnexa,_not_elsewhere_classified)	0		0	0.000125881	53.6667	9	0.395745
Age_I31_first_reported_(other_diseases_of_pericardium)	0.000167842	20	1	0.00039163	43.7857	28	0.398021
Age_H72_first_reported_(perforation_of_tympanic_membrane)	0.00117489	40.4286	7	0.00113293	39.4321	81	0.398308
Age_B17_first_reported_(other_acute_viral_hepatitis)	0.000167842	9	1	6.9934e-05	36	5	0.399269
Age_E13_first_reported_(other_specified_diabetes_mellitus)	0.000167842	40	1	8.39208e-05	51.5	6	0.399269
Age_J99_first_reported_(respiratory_disorders_in_diseases_classified_elsewhere)	0.000167842	36	1	8.39208e-05	44.1667	6	0.399269
Age_N27_first_reported_(small_kidney_of_unknown_cause)	0.000167842	42	1	0.000111894	48.625	8	0.399269
Age_H80_first_reported_(otosclerosis)	0.00167842	29.1	10	0.00137071	35.3163	98	0.404665
Age_O69_first_reported_(labour_and_delivery_complicated_by_umbilical_cord_complications)	0.0020141	34.5	12	0.00426597	35.1213	305	0.409609
Age_B18_first_reported_(chronic_viral_hepatitis)	0		0	0.000181828	43.1538	13	0.410005
Age_F12_first_reported_(mental_and_behavioural_disorders_due_to_use_of_cannabinoids)	0		0	0.000167842	42.0833	12	0.410005
Age_F13_first_reported_(mental_and_behavioural_disorders_due_to_use_of_sedatives_or_hypnotics)	0		0	9.79076e-05	36.8571	7	0.410005
Age_M00_first_reported_(pyogenic_arthritis)	0		0	0.000139868	48.1	10	0.410005
Age_B88_first_reported_(other_infestations)	0.000335683	37.5	2	0.000293723	38.4762	21	0.41041
Age_F23_first_reported_(acute_and_transient_psychotic_disorders)	0.000335683	33.5	2	0.000265749	40.7368	19	0.41041
Age_Q14_first_reported_(congenital_malformations_of_posterior_segment_of_eye)	0		0	0.000111894	36.5	8	0.425033
Age_J39_first_reported_(other_diseases_of_upper_respiratory_tract)	0.000839208	57.8	5	0.000713327	42	51	0.428228
Age_L73_first_reported_(other_follicular_disorders)	0.00134273	41.125	8	0.00258756	40.0865	185	0.430596
Age_M62_first_reported_(other_disorders_of_muscle)	0.00167842	35	10	0.00188822	42.7481	135	0.434026
Age_A02_first_reported_(other_salmonella_infections)	0.00100705	31.6667	6	0.000993063	30.3099	71	0.434248
Age_D51_first_reported_(vitamin_b12_deficiency_anaemia)	0.00268546	42.5625	16	0.00267148	41.1204	191	0.435545
Age_N10_first_reported_(acute_tubulo-interstitial_nephritis)	0.00218194	31.3077	13	0.00208403	33.1879	149	0.438713
Age_O06_first_reported_(unspecified_abortion)	0.00234978	29.3571	14	0.00162247	28.2759	116	0.438713
Age_F11_first_reported_(mental_and_behavioural_disorders_due_to_use_of_opioids)	0		0	0.000153855	36.9091	11	0.440904
Age_G12_first_reported_(spinal_muscular_atrophy_and_related_syndromes)	0.000167842	-40	1	0.000125881	33.6667	9	0.440904
Age_M30_first_reported_(polyarteritis_nodosa_and_related_conditions)	0		0	8.39208e-05	34.8333	6	0.440904
Age_N04_first_reported_(nephrotic_syndrome)	0		0	0.000153855	41.1818	11	0.440904
Age_F22_first_reported_(persistent_delusional_disorders)	0.000335683	50	2	0.000195815	43.4286	14	0.440939
Age_Q83_first_reported_(congenital_malformations_of_breast)	0.000335683	44.5	2	0.000265749	37.3158	19	0.440939
Age_H81_first_reported_(disorders_of_vestibular_function)	0.00587445	45.8	35	0.00607027	43.8111	434	0.443941
Age_O15_first_reported_(eclampsia)	0.000167842	27	1	0.00034967	31	25	0.44589
Age_I67_first_reported_(other_cerebrovascular_diseases)	0.00100705	45.1667	6	0.000825221	44	59	0.448083
Age_H52_first_reported_(disorders_of_refraction_and_accommodation)	0.00318899	27.3158	19	0.00309108	30.2986	221	0.455633
Age_Q80_first_reported_(congenital_ichthyosis)	0		0	5.59472e-05	26.25	4	0.457705
Age_L23_first_reported_(allergic_contact_dermatitis)	0.00100705	39.3333	6	0.00104901	41.2533	75	0.462025
Age_M21_first_reported_(other_acquired_deformities_of_limbs)	0.00184626	50.0909	11	0.00181828	36.0615	130	0.465265
Age_O61_first_reported_(failed_induction_of_labour)	0.000671366	37.5	4	0.000671366	36.9792	48	0.467533
Age_H31_first_reported_(other_disorders_of_choroid)	0.000335683	60.5	2	0.000223789	43.75	16	0.471494
Age_O20_first_reported_(haemorrhage_in_early_pregnancy)	0.00537093	35.5938	32	0.00709131	35.2268	507	0.474655
Age_A06_first_reported_(amoebiasis)	0		0	6.9934e-05	37.2	5	0.47554
Age_F06_first_reported_(other_mental_disorders_due_to_brain_damage_and_dysfunction_and_to_physical_disease)	0		0	0.000167842	39.1667	12	0.47554
Age_I11_first_reported_(hypertensive_heart_disease)	0		0	6.9934e-05	55.2	5	0.47554
Age_Q27_first_reported_(other_congenital_malformations_of_peripheral_vascular_system)	0		0	0.000125881	41	9	0.47554
Age_Q39_first_reported_(congenital_malformations_of_oesophagus)	0		0	0.000111894	50	8	0.47554
Age_J33_first_reported_(nasal_polyp)	0.00386036	28.6087	23	0.00376245	35.4126	269	0.477208
Age_E21_first_reported_(hyperparathyroidism_and_other_disorders_of_parathyroid_gland)	0.000335683	44	2	0.000657379	44.617	47	0.477297
Age_O26_first_reported_(maternal_care_for_other_conditions_predominantly_related_to_pregnancy)	0.00738503	35.6136	44	0.0108398	35.7987	775	0.483368
Age_K86_first_reported_(other_diseases_of_pancreas)	0.000167842	63	1	0.000405617	51.6207	29	0.486092
Age_D59_first_reported_(acquired_haemolytic_anaemia)	0		0	9.79076e-05	30.2857	7	0.494534
Age_D66_first_reported_(hereditary_factor_viii_deficiency)	0		0	8.39208e-05	28	6	0.494534
Age_F98_first_reported_(other_behavioural_and_emotional_disorders_with_onset_usually_occurring_in_childhood_and_adolescence)	0		0	0.000111894	27.75	8	0.494534
Age_G11_first_reported_(hereditary_ataxia)	0		0	6.9934e-05	49.2	5	0.494534
Age_G72_first_reported_(other_myopathies)	0		0	9.79076e-05	49.4286	7	0.494534
Age_I15_first_reported_(secondary_hypertension)	0		0	9.79076e-05	38.5714	7	0.494534
Age_L64_first_reported_(androgenic_alopecia)	0		0	8.39208e-05	38.5	6	0.494534
Age_L66_first_reported_(cicatricial_alopecia_[scarring_hair_loss])	0		0	5.59472e-05	39	4	0.494534
Age_Q78_first_reported_(other_osteochondrodysplasias)	0		0	0.000111894	33.75	8	0.494534
Age_O16_first_reported_(unspecified_maternal_hypertension)	0.00268546	33.0625	16	0.00372049	35.5376	266	0.496542
Age_K08_first_reported_(other_disorders_of_teeth_and_supporting_structures)	0.00134273	44.5	8	0.00225187	42.5901	161	0.500959
Age_F29_first_reported_(unspecified_nonorganic_psychosis)	0.000335683	40	2	0.000321696	40.5217	23	0.501999
Age_M96_first_reported_(postprocedural_musculoskeletal_disorders,_not_elsewhere_classified)	0.000335683	51	2	0.000251762	47.8889	18	0.501999
Age_A46_first_reported_(erysipelas)	0.000167842	64	1	9.79076e-05	44.1429	7	0.508527
Age_D76_first_reported_(certain_diseases_involving_lymphoreticular_tissue_and_reticulohistiocytic_system)	0.000167842	42	1	0.000125881	47	9	0.508527
Age_E20_first_reported_(hypoparathyroidism)	0.000167842	43	1	0.000139868	42.3	10	0.508527
Age_F38_first_reported_(other_mood_[affective]_disorders)	0.000167842	36	1	0.000111894	41.625	8	0.508527
Age_G96_first_reported_(other_disorders_of_central_nervous_system)	0.000167842	23	1	0.000125881	38	9	0.508527
Age_I85_first_reported_(oesophageal_varices)	0.000167842	58	1	0.000111894	46.75	8	0.508527
Age_M02_first_reported_(reactive_arthropathies)	0.000167842	46	1	0.000125881	38.1111	9	0.508527
Age_M99_first_reported_(biomechanical_lesions,_not_elsewhere_classified)	0.000167842	48	1	8.39208e-05	42.6667	6	0.508527
Age_N25_first_reported_(disorders_resulting_from_impaired_renal_tubular_function)	0.000167842	12	1	6.9934e-05	42.4	5	0.508527
Age_L24_first_reported_(irritant_contact_dermatitis)	0.000503525	32.3333	3	0.00039163	36.4643	28	0.51223
Age_F05_first_reported_(delirium,_not_induced_by_alcohol_and_other_psychoactive_substances)	0		0	8.39208e-05	51	6	0.514839
Age_I09_first_reported_(other_rheumatic_heart_diseases)	0		0	4.19604e-05	39.3333	3	0.514839
Age_I97_first_reported_(postprocedural_disorders_of_circulatory_system,_not_elsewhere_classified)	0		0	9.79076e-05	53	7	0.514839
Age_K03_first_reported_(other_diseases_of_hard_tissues_of_teeth)	0		0	0.000125881	42.2222	9	0.514839
Age_L13_first_reported_(other_bullous_disorders)	0		0	6.9934e-05	45.4	5	0.514839
Age_Q30_first_reported_(congenital_malformations_of_nose)	0		0	0.000111894	38.125	8	0.514839
Age_Q38_first_reported_(other_congenital_malformations_of_tongue,_mouth_and_pharynx)	0		0	8.39208e-05	41.1667	6	0.514839
Age_G81_first_reported_(hemiplegia)	0.00100705	36	6	0.00110496	40.8861	79	0.518722
Age_K51_first_reported_(ulcerative_colitis)	0.00587445	30.3714	35	0.00583249	33.1367	417	0.522904
Age_M35_first_reported_(other_systemic_involvement_of_connective_tissue)	0.00134273	54.75	8	0.00186024	44.4135	133	0.523751
Age_I00_first_reported_(rheumatic_fever_without_mention_of_heart_involvement)	0.00419604	12.08	25	0.00274141	10.6224	196	0.527596
Age_K02_first_reported_(dental_caries)	0.00218194	42.6923	13	0.00246168	46.0795	176	0.529999
Age_H49_first_reported_(paralytic_strabismus)	0.000335683	60.5	2	0.00030771	43.4545	22	0.532388
Age_L55_first_reported_(sunburn)	0.000335683	52.5	2	0.000321696	41.2174	23	0.532388
Age_O43_first_reported_(placental_disorders)	0.000671366	35.25	4	0.00146861	34.981	105	0.535186
Age_B25_first_reported_(cytomegaloviral_disease)	0		0	6.9934e-05	39	5	0.536645
Age_B44_first_reported_(aspergillosis)	0		0	2.79736e-05	50.5	2	0.536645
Age_J21_first_reported_(acute_bronchiolitis)	0		0	0.000111894	15.625	8	0.536645
Age_J94_first_reported_(other_pleural_conditions)	0		0	0.000111894	45.5	8	0.536645
Age_Q84_first_reported_(other_congenital_malformations_of_integument)	0		0	9.79076e-05	37.5714	7	0.536645
Age_O24_first_reported_(diabetes_mellitus_in_pregnancy)	0.0020141	32.3333	12	0.00241972	34.0636	173	0.539444
Age_A16_first_reported_(respiratory_tuberculosis,_not_confirmed_bacteriologically_or_histologically)	0.000503525	20	3	0.000517511	18.0541	37	0.5407
Age_N28_first_reported_(other_disorders_of_kidney_and_ureter,_not_elsewhere_classified)	0.00369251	33.5455	22	0.0039163	31.0821	280	0.541217
Age_H50_first_reported_(other_strabismus)	0.00251762	24.4667	15	0.00290925	19.6106	208	0.541791
Age_N75_first_reported_(diseases_of_bartholin's_gland)	0.0040282	39.9167	24	0.00427996	37.3627	306	0.546949
Age_O30_first_reported_(multiple_gestation)	0.00167842	33.4	10	0.00241972	33.9653	173	0.547633
Age_I35_first_reported_(nonrheumatic_aortic_valve_disorders)	0.000335683	55	2	0.000587445	44.3095	42	0.551711
Age_O71_first_reported_(other_obstetric_trauma)	0.000671366	33.75	4	0.00153855	35.9273	110	0.555985
Age_D72_first_reported_(other_disorders_of_white_blood_cells)	0.000503525	42.3333	3	0.000517511	39.973	37	0.557676
Age_E79_first_reported_(disorders_of_purine_and_pyrimidine_metabolism)	0		0	8.39208e-05	45.1667	6	0.560194
Age_I62_first_reported_(other_nontraumatic_intracranial_haemorrhage)	0		0	4.19604e-05	55.3333	3	0.560194
Age_K71_first_reported_(toxic_liver_disease)	0		0	6.9934e-05	40.4	5	0.560194
Age_M14_first_reported_(arthropathies_in_other_diseases_classified_elsewhere)	0.000167842	51	1	6.9934e-05	48.4	5	0.560194
Age_K73_first_reported_(chronic_hepatitis,_not_elsewhere_classified)	0.000167842	13	1	6.9934e-05	41	5	0.560541
Age_P03_first_reported_(foetus_and_newborn_affected_by_other_complications_of_labour_and_delivery)	0.000671366	23.5	4	0.000615419	27.8409	44	0.560705
Age_J31_first_reported_(chronic_rhinitis,_nasopharyngitis_and_pharyngitis)	0.00352467	38.4286	21	0.00367853	40.2776	263	0.56191
Age_M34_first_reported_(systemic_sclerosis)	0.000335683	35.5	2	0.000223789	41.125	16	0.562605
Age_Q89_first_reported_(other_congenital_malformations,_not_elsewhere_classified)	0.000335683	23.5	2	0.000265749	33	19	0.562605
Age_J15_first_reported_(bacterial_pneumonia,_not_elsewhere_classified)	0.000167842	47	1	0.000321696	37	23	0.562697
Age_L98_first_reported_(other_disorders_of_skin_and_subcutaneous_tissue,_not_elsewhere_classified)	0.0167842	41.83	100	0.020155	44.6662	1441	0.571218
Age_H54_first_reported_(blindness_and_low_vision)	0.000839208	43.4	5	0.000881168	37.9048	63	0.572108
Age_H69_first_reported_(other_disorders_of_eustachian_tube)	0.00151057	43.3333	9	0.00159449	43.307	114	0.572354
Age_E83_first_reported_(disorders_of_mineral_metabolism)	0.000503525	50	3	0.000839208	47.0333	60	0.575982
Age_L01_first_reported_(impetigo)	0.00100705	33.5	6	0.000993063	36.6901	71	0.576557
Age_Q21_first_reported_(congenital_malformations_of_cardiac_septa)	0.00100705	23	6	0.00114692	22.1341	82	0.576557
Age_I05_first_reported_(rheumatic_mitral_valve_diseases)	0.000167842	42	1	0.000265749	38.5789	19	0.579645
Age_B91_first_reported_(sequelae_of_poliomyelitis)	0		0	4.19604e-05	43	3	0.585805
Age_J82_first_reported_(pulmonary_eosinophilia,_not_elsewhere_classified)	0		0	6.9934e-05	46.4	5	0.585805
Age_L25_first_reported_(unspecified_contact_dermatitis)	0.00302115	35.3889	18	0.0032869	36.2255	235	0.592461
Age_A05_first_reported_(other_bacterial_foodborne_intoxications)	0.000335683	33.5	2	0.000293723	36.5238	21	0.592599
Age_O04_first_reported_(medical_abortion)	0.0112454	28.2537	67	0.0152316	32.2902	1089	0.60008
Age_I77_first_reported_(other_disorders_of_arteries_and_arterioles)	0.000503525	52.6667	3	0.000363657	46.8846	26	0.603072
Age_L56_first_reported_(other_acute_skin_changes_due_to_ultraviolet_radiation)	0.000503525	35	3	0.00039163	40.7143	28	0.603072
Age_A35_first_reported_(other_tetanus)	0.000167842	42	1	0.000111894	36.75	8	0.610667
Age_A69_first_reported_(other_spirochaetal_infections)	0.000167842	43	1	0.000167842	42.9167	12	0.610667
Age_M90_first_reported_(osteopathies_in_diseases_classified_elsewhere)	0.000167842	44	1	0.000139868	44	10	0.610667
Age_O91_first_reported_(infections_of_breast_associated_with_childbirth)	0.000671366	29.5	4	0.00138469	33.6364	99	0.611039
Age_I21_first_reported_(acute_myocardial_infarction)	0.00218194	48.5385	13	0.00200011	46.2448	143	0.611178
Age_A40_first_reported_(streptococcal_septicaemia)	0		0	6.9934e-05	44.6	5	0.613911
Age_F64_first_reported_(gender_identity_disorders)	0		0	6.9934e-05	41.2	5	0.613911
Age_F84_first_reported_(pervasive_developmental_disorders)	0		0	8.39208e-05	13.6667	6	0.613911
Age_H06_first_reported_(disorders_of_lachrymal_system_and_orbit_in_diseases_classified_elsewhere)	0		0	5.59472e-05	45.5	4	0.613911
Age_H13_first_reported_(disorders_of_conjunctiva_in_diseases_classified_elsewhere)	0		0	4.19604e-05	46	3	0.613911
Age_H58_first_reported_(other_disorders_of_eye_and_adnexa_in_diseases_classified_elsewhere)	0		0	6.9934e-05	56	5	0.613911
Age_H95_first_reported_(postprocedural_disorders_of_ear_and_mastoid_process,_not_elsewhere_classified)	0		0	8.39208e-05	47.1667	6	0.613911
Age_I06_first_reported_(rheumatic_aortic_valve_diseases)	0		0	4.19604e-05	50	3	0.613911
Age_J17_first_reported_(pneumonia_in_diseases_classified_elsewhere)	0		0	4.19604e-05	45.6667	3	0.613911
Age_J67_first_reported_(hypersensitivity_pneumonitis_due_to_organic_dust)	0		0	4.19604e-05	45.6667	3	0.613911
Age_M49_first_reported_(spondylopathies_in_diseases_classified_elsewhere)	0		0	2.79736e-05	56	2	0.613911
Age_I12_first_reported_(hypertensive_renal_disease)	0.000167842	42	1	0.000335683	49.7917	24	0.615359
Age_I74_first_reported_(arterial_embolism_and_thrombosis)	0.000167842	53	1	0.000279736	45.75	20	0.615359
Age_L84_first_reported_(corns_and_callosities)	0.00167842	46.2	10	0.00152456	43.2294	109	0.618179
Age_G35_first_reported_(multiple_sclerosis)	0.0040282	37.2083	24	0.00430793	35.5487	308	0.618552
Age_L63_first_reported_(alopecia_areata)	0.00100705	30.6667	6	0.000895155	30.2188	64	0.620412
Age_G50_first_reported_(disorders_of_trigeminal_nerve)	0.00184626	45.0909	11	0.0019022	43.9412	136	0.624674
Age_Q82_first_reported_(other_congenital_malformations_of_skin)	0.00151057	21.2222	9	0.00144064	32.6893	103	0.624676
Age_L91_first_reported_(hypertrophic_disorders_of_skin)	0.00285331	44.5294	17	0.00330088	41.9831	236	0.62474
Age_N36_first_reported_(other_disorders_of_urethra)	0.000503525	55	3	0.000475551	46.7647	34	0.625693
Age_H90_first_reported_(conductive_and_sensorineural_hearing_loss)	0.00335683	33.2	20	0.0034967	37.16	250	0.634784
Age_J93_first_reported_(pneumothorax)	0.00117489	33.5714	7	0.00151057	29.7593	108	0.6349
Age_H18_first_reported_(other_disorders_of_cornea)	0.00100705	48.5	6	0.00114692	41.8415	82	0.635087
Age_H44_first_reported_(disorders_of_globe)	0.000671366	52.5	4	0.000587445	45.1429	42	0.635942
Age_A87_first_reported_(viral_meningitis)	0.000839208	27.2	5	0.000867181	30.0323	62	0.637548
Age_E80_first_reported_(disorders_of_porphyrin_and_bilirubin_metabolism)	0.000335683	52.5	2	0.000629406	40.9333	45	0.637644
Age_A38_first_reported_(scarlet_fever)	0.0020141	7.16667	12	0.00213998	8.51634	153	0.643682
Age_G94_first_reported_(other_disorders_of_brain_in_diseases_classified_elsewhere)	0		0	5.59472e-05	48.25	4	0.64513
Age_I28_first_reported_(other_diseases_of_pulmonary_vessels)	0		0	4.19604e-05	43.3333	3	0.64513
Age_H74_first_reported_(other_disorders_of_middle_ear_and_mastoid)	0.000503525	39	3	0.000447577	41.9062	32	0.648235
Age_O32_first_reported_(maternal_care_for_known_or_suspected_malpresentation_of_foetus)	0.00419604	33.32	25	0.00721719	35.6783	516	0.651563
Age_G61_first_reported_(inflammatory_polyneuropathy)	0.000167842	31	1	0.000265749	32.9474	19	0.65368
Age_F07_first_reported_(personality_and_behavioural_disorders_due_to_brain_disease,_damage_and_dysfunction)	0.000167842	48	1	9.79076e-05	44	7	0.658877
Age_J86_first_reported_(pyothorax)	0.000167842	33	1	0.000167842	41.8333	12	0.658877
Age_Q64_first_reported_(other_congenital_malformations_of_urinary_system)	0.000167842	39	1	0.000181828	37.3846	13	0.658877
Age_K27_first_reported_(peptic_ulcer,_site_unspecified)	0.000839208	42.4	5	0.00110496	36.6203	79	0.659091
Age_L74_first_reported_(eccrine_sweat_disorders)	0.00100705	36.8333	6	0.00110496	41.3924	79	0.664483
Age_M89_first_reported_(other_disorders_of_bone)	0.00251762	48	15	0.00262952	43.0851	188	0.669999
Age_A07_first_reported_(other_protozoal_intestinal_diseases)	0.000503525	51	3	0.000531498	34.6316	38	0.670678
Age_I82_first_reported_(other_venous_embolism_and_thrombosis)	0.000503525	40.3333	3	0.000545485	38.9744	39	0.670678
Age_K09_first_reported_(cysts_of_oral_region,_not_elsewhere_classified)	0.000503525	47	3	0.000517511	41.7297	37	0.670678
Age_Q67_first_reported_(congenital_musculoskeletal_deformities_of_head,_face,_spine_and_chest)	0.000167842	51	1	0.00034967	32	25	0.673892
Age_D86_first_reported_(sarcoidosis)	0.00184626	31.1818	11	0.00149659	33.2897	107	0.676362
Age_B82_first_reported_(unspecified_intestinal_parasitism)	0		0	2.79736e-05	45	2	0.680403
Age_B94_first_reported_(sequelae_of_other_and_unspecified_infectious_and_parasitic_diseases)	0		0	0		0	0.680403
Age_E75_first_reported_(disorders_of_sphingolipid_metabolism_and_other_lipid_storage_disorders)	0		0	5.59472e-05	39	4	0.680403
Age_E85_first_reported_(amyloidosis)	0		0	4.19604e-05	48.3333	3	0.680403
Age_F80_first_reported_(specific_developmental_disorders_of_speech_and_language)	0		0	6.9934e-05	32.4	5	0.680403
Age_G59_first_reported_(mononeuropathy_in_diseases_classified_elsewhere)	0		0	2.79736e-05	48	2	0.680403
Age_H03_first_reported_(disorders_of_eyelid_in_diseases_classified_elsewhere)	0		0	4.19604e-05	47	3	0.680403
Age_I36_first_reported_(nonrheumatic_tricuspid_valve_disorders)	0		0	5.59472e-05	47	4	0.680403
Age_I66_first_reported_(occlusion_and_stenosis_of_cerebral_arteries,_not_resulting_in_cerebral_infarction)	0		0	2.79736e-05	45	2	0.680403
Age_J05_first_reported_(acute_obstructive_laryngitis_[croup]_and_epiglottitis)	0		0	4.19604e-05	41.6667	3	0.680403
Age_J70_first_reported_(respiratory_conditions_due_to_other_external_agents)	0		0	5.59472e-05	46	4	0.680403
Age_J92_first_reported_(pleural_plaque)	0		0	4.19604e-05	49.6667	3	0.680403
Age_O85_first_reported_(puerperal_sepsis)	0.000335683	31	2	0.000433591	34.0323	31	0.680826
Age_L65_first_reported_(other_nonscarring_hair_loss)	0.0020141	40.25	12	0.00268546	41.5677	192	0.68212
Age_O75_first_reported_(other_complications_of_labour_and_delivery,_not_elsewhere_classified)	0.00268546	34.9375	16	0.00482544	35.9971	345	0.686046
Age_I70_first_reported_(atherosclerosis)	0.000167842	60	1	0.00030771	49.7727	22	0.694848
Age_K70_first_reported_(alcoholic_liver_disease)	0.000167842	58	1	0.00034967	46.28	25	0.694848
Age_L92_first_reported_(granulomatous_disorders_of_skin_and_subcutaneous_tissue)	0.00100705	43.5	6	0.00145463	39.3558	104	0.699554
Age_P96_first_reported_(other_conditions_originating_in_the_perinatal_period)	0.000839208	26.2	5	0.000615419	26.7955	44	0.703074
Age_A42_first_reported_(actinomycosis)	0.000167842	47	1	0.000139868	39.4	10	0.705187
Age_J12_first_reported_(viral_pneumonia,_not_elsewhere_classified)	0.000167842	7	1	0.000153855	26.2727	11	0.705187
Age_L05_first_reported_(pilonidal_cyst)	0.00117489	28.4286	7	0.00137071	31.2347	98	0.711095
Age_L57_first_reported_(skin_changes_due_to_chronic_exposure_to_nonionising_radiation)	0.00318899	48.7895	19	0.00327291	48.7222	234	0.713628
Age_O67_first_reported_(labour_and_delivery_complicated_by_intrapartum_haemorrhage,_not_elsewhere_classified)	0.000503525	36.3333	3	0.000713327	35.7647	51	0.715198
Age_E88_first_reported_(other_metabolic_disorders)	0.000167842	44	1	0.000377644	41.2222	27	0.716583
Age_K06_first_reported_(other_disorders_of_gingiva_and_edentulous_alveolar_ridge)	0.000167842	38	1	0.000237776	44	17	0.716583
Age_M24_first_reported_(other_specific_joint_derangements)	0.00184626	45	11	0.00232181	43	166	0.718029
Age_A31_first_reported_(infection_due_to_other_mycobacteria)	0		0	1.39868e-05	46	1	0.721301
Age_E02_first_reported_(subclinical_iodine-deficiency_hypothyroidism)	0		0	4.19604e-05	38.3333	3	0.721301
Age_G46_first_reported_(vascular_syndromes_of_brain_in_cerebrovascular_diseases)	0		0	1.39868e-05	43	1	0.721301
Age_G53_first_reported_(cranial_nerve_disorders_in_diseases_classified_elsewhere)	0		0	0		0	0.721301
Age_I63_first_reported_(cerebral_infarction)	0.000503525	57.3333	3	0.000769274	46.6364	55	0.723679
Age_O12_first_reported_(gestational_[pregnancy-induced]_oedema_and_proteinuria_without_hypertension)	0.000503525	36.3333	3	0.000979076	36.2714	70	0.723679
Age_K85_first_reported_(acute_pancreatitis)	0.00151057	44.2222	9	0.00162247	42.8276	116	0.734998
Age_M18_first_reported_(arthrosis_of_first_carpometacarpal_joint)	0.000335683	60	2	0.000489538	52.6	35	0.736666
Age_A03_first_reported_(shigellosis)	0.000335683	17.5	2	0.000293723	17.4286	21	0.737864
Age_H71_first_reported_(cholesteatoma_of_middle_ear)	0.000335683	37	2	0.000335683	43.9167	24	0.737864
Age_E06_first_reported_(thyroiditis)	0.00117489	38.8571	7	0.00114692	39.4756	82	0.737991
Age_K83_first_reported_(other_diseases_of_biliary_tract)	0.000839208	36.4	5	0.00132875	45.3474	95	0.740755
Age_G45_first_reported_(transient_cerebral_ischaemic_attacks_and_related_syndromes)	0.00151057	47.4444	9	0.00159449	48.114	114	0.744912
Age_Q07_first_reported_(other_congenital_malformations_of_nervous_system)	0.000335683	44.5	2	0.000153855	46.2727	11	0.749635
Age_E16_first_reported_(other_disorders_of_pancreatic_internal_secretion)	0.000503525	34.6667	3	0.000769274	42.1818	55	0.753814
Age_H33_first_reported_(retinal_detachments_and_breaks)	0.0020141	39.9167	12	0.00200011	38.5734	143	0.754925
Age_D61_first_reported_(other_aplastic_anaemias)	0.000167842	41	1	0.000279736	39.5	20	0.762537
Age_I46_first_reported_(cardiac_arrest)	0.000167842	55	1	0.00030771	47.2727	22	0.762537
Age_K50_first_reported_(crohn's_disease_[regional_enteritis])	0.00369251	32.5909	22	0.00360859	30.8023	258	0.763824
Age_F00_first_reported_(dementia_in_alzheimer's_disease)	0		0	1.39868e-05	68	1	0.770859
Age_F03_first_reported_(unspecified_dementia)	0		0	2.79736e-05	49	2	0.770859
Age_G30_first_reported_(alzheimer's_disease)	0		0	1.39868e-05	68	1	0.770859
Age_I81_first_reported_(portal_vein_thrombosis)	0		0	2.79736e-05	48	2	0.770859
Age_K82_first_reported_(other_diseases_of_gallbladder)	0.00151057	45.2222	9	0.00205606	44.8367	147	0.772739
Age_E23_first_reported_(hypofunction_and_other_disorders_of_pituitary_gland)	0.000839208	31.8	5	0.000811234	36.931	58	0.784346
Age_Q74_first_reported_(other_congenital_malformations_of_limb(s))	0.000167842	57	1	0.00034967	22.84	25	0.786836
Age_O13_first_reported_(gestational_[pregnancy-induced]_hypertension_without_significant_proteinuria)	0.00234978	33.2143	14	0.00376245	34.2156	269	0.788627
Age_O22_first_reported_(venous_complications_in_pregnancy)	0.000335683	30	2	0.000601432	34.7442	43	0.791584
Age_G60_first_reported_(hereditary_and_idiopathic_neuropathy)	0.000167842	55	1	0.000195815	36.0714	14	0.792276
Age_M60_first_reported_(myositis)	0.000167842	74	1	0.000167842	38.3333	12	0.792276
Age_H16_first_reported_(keratitis)	0.00100705	46.5	6	0.00104901	41.1333	75	0.796402
Age_A37_first_reported_(whooping_cough)	0.00352467	5.42857	21	0.00337082	6.14938	241	0.797976
Age_A49_first_reported_(bacterial_infection_of_unspecified_site)	0.000839208	37.6	5	0.001063	38.1316	76	0.800447
Age_I45_first_reported_(other_conduction_disorders)	0.000671366	38.25	4	0.000587445	43.9048	42	0.800996
Age_L81_first_reported_(other_disorders_of_pigmentation)	0.00218194	41.3846	13	0.00265749	43.9895	190	0.807326
Age_D73_first_reported_(diseases_of_spleen)	0.000167842	53	1	0.00030771	48	22	0.812073
Age_K07_first_reported_(dentofacial_anomalies_[including_malocclusion])	0.00184626	40.9091	11	0.00229383	40.9878	164	0.812092
Age_H01_first_reported_(other_inflammation_of_eyelid)	0.00167842	37.4	10	0.00240573	42.3023	172	0.816731
Age_G55_first_reported_(nerve_root_and_plexus_compressions_in_diseases_classified_elsewhere)	0.00218194	44.9231	13	0.00303513	46.447	217	0.816874
Age_B98_first_reported_(other_specified_infectious_agents_as_the_cause_of_diseases_classified_to_other_chapters)	0.00117489	46.8571	7	0.00118888	45.3294	85	0.818292
Age_E55_first_reported_(vitamin_d_deficiency)	0.000335683	61	2	0.000419604	52.1	30	0.820302
Age_G25_first_reported_(other_extrapyramidal_and_movement_disorders)	0.00151057	44.8889	9	0.0016924	45.2893	121	0.827659
Age_M80_first_reported_(osteoporosis_with_pathological_fracture)	0.000335683	64.5	2	0.000433591	44.9677	31	0.830331
Age_F25_first_reported_(schizoaffective_disorders)	0.000167842	26	1	0.000181828	36.3846	13	0.833175
Age_H51_first_reported_(other_disorders_of_binocular_movement)	0.000167842	34	1	0.000167842	30.4167	12	0.833175
Age_I71_first_reported_(aortic_aneurysm_and_dissection)	0.000167842	59	1	0.000139868	50.2	10	0.833175
Age_E27_first_reported_(other_disorders_of_adrenal_gland)	0.000503525	26.6667	3	0.000545485	34.359	39	0.833786
Age_F01_first_reported_(vascular_dementia)	0		0	1.39868e-05	53	1	0.836847
Age_G21_first_reported_(secondary_parkinsonism)	0		0	1.39868e-05	41	1	0.836847
Age_G23_first_reported_(other_degenerative_diseases_of_basal_ganglia)	0		0	0		0	0.836847
Age_B33_first_reported_(other_viral_diseases,_not_elsewhere_classified)	0.000167842	29	1	0.000237776	35.8824	17	0.838296
Age_Q24_first_reported_(other_congenital_malformations_of_heart)	0.000167842	8	1	0.000321696	35.5652	23	0.838296
Age_J43_first_reported_(emphysema)	0.000335683	44.5	2	0.000293723	45.7143	21	0.846891
Age_F09_first_reported_(unspecified_organic_or_symptomatic_mental_disorder)	0.000671366	24.25	4	0.00103502	27.0676	74	0.847399
Age_M31_first_reported_(other_necrotising_vasculopathies)	0.000335683	35.5	2	0.000489538	39.2571	35	0.850365
Age_K11_first_reported_(diseases_of_salivary_glands)	0.00151057	47.3333	9	0.00163646	41.641	117	0.850818
Age_O80_first_reported_(single_spontaneous_delivery)	0.0513595	26.6961	306	0.0588005	28.8937	4204	0.852248
Age_O62_first_reported_(abnormalities_of_forces_of_labour)	0.00151057	36.2222	9	0.00285331	35.6225	204	0.852375
Age_M84_first_reported_(disorders_of_continuity_of_bone)	0.000839208	51.4	5	0.00120286	47.407	86	0.856329
Age_F20_first_reported_(schizophrenia)	0.000671366	39.75	4	0.00069934	32.44	50	0.857069
Age_O34_first_reported_(maternal_care_for_known_or_suspected_abnormality_of_pelvic_organs)	0.00486741	35.2414	29	0.00853195	36.4967	610	0.858813
Age_Q66_first_reported_(congenital_deformities_of_feet)	0.00117489	11	7	0.00121685	18.6207	87	0.868481
Age_A15_first_reported_(respiratory_tuberculosis,_bacteriologically_and_histologically_confirmed)	0.00469956	11.9286	28	0.00348271	12.9438	249	0.870984
Age_M91_first_reported_(juvenile_osteochondrosis_of_hip_and_pelvis)	0.000167842	53	1	0.000237776	11.9412	17	0.872402
Age_J84_first_reported_(other_interstitial_pulmonary_diseases)	0.000335683	34.5	2	0.000321696	39.2174	23	0.873018
Age_N11_first_reported_(chronic_tubulo-interstitial_nephritis)	0.000335683	33.5	2	0.000293723	33.7143	21	0.873018
Age_K41_first_reported_(femoral_hernia)	0.000671366	32	4	0.000881168	43.0952	63	0.877437
Age_M94_first_reported_(other_disorders_of_cartilage)	0.00167842	39.9	10	0.00216795	40.9355	155	0.883378
Age_O14_first_reported_(gestational_[pregnancy-induced]_hypertension_with_significant_proteinuria)	0.00151057	34.5556	9	0.0024337	35.0977	174	0.883378
Age_O40_first_reported_(polyhydramnios)	0.000503525	35	3	0.00069934	35.24	50	0.88637
Age_F30_first_reported_(manic_episode)	0.000335683	46	2	0.000573459	38.8293	41	0.891784
Age_L52_first_reported_(erythema_nodosum)	0.000335683	22	2	0.000363657	31.0769	26	0.891784
Age_N00_first_reported_(acute_nephritic_syndrome)	0.000335683	10.5	2	0.000405617	16.1724	29	0.891784
Age_N17_first_reported_(acute_renal_failure)	0.000671366	44	4	0.000769274	51.4	55	0.892469
Age_F66_first_reported_(psychological_and_behavioural_disorders_associated_with_sexual_development_and_orientation)	0.000167842	28	1	0.000223789	34.1875	16	0.893892
Age_G06_first_reported_(intracranial_and_intraspinal_abscess_and_granuloma)	0.000167842	49	1	0.000251762	36.7778	18	0.893892
Age_G20_first_reported_(parkinson's_disease)	0.000167842	73	1	0.000209802	47.6667	15	0.893892
Age_O02_first_reported_(other_abnormal_products_of_conception)	0.00553877	35.1818	33	0.00913338	36.5743	653	0.908064
Age_G82_first_reported_(paraplegia_and_tetraplegia)	0.000167842	41	1	0.000195815	35.4286	14	0.910029
Age_I27_first_reported_(other_pulmonary_heart_diseases)	0.000167842	43	1	0.000181828	40.7692	13	0.910029
Age_K36_first_reported_(other_appendicitis)	0.000167842	16	1	0.000139868	37.1	10	0.910029
Age_N08_first_reported_(glomerular_disorders_in_diseases_classified_elsewhere)	0.000167842	43	1	0.000237776	43.1176	17	0.910029
Age_F39_first_reported_(unspecified_mood_[affective]_disorder)	0.000839208	44.6	5	0.00109097	43.2179	78	0.911018
Age_H55_first_reported_(nystagmus_and_other_irregular_eye_movements)	0.000167842	36	1	0.000279736	19.85	20	0.923372
Age_O98_first_reported_(maternal_infectious_and_parasitic_diseases_classifiable_elsewhere_but_complicating_pregnancy,_childbirth_and_the_puerperium)	0.000167842	24	1	0.000279736	37.1	20	0.923372
Age_F48_first_reported_(other_neurotic_disorders)	0.000335683	20	2	0.000363657	38.3846	26	0.923863
Age_M87_first_reported_(osteonecrosis)	0.000335683	55	2	0.00039163	45.9286	28	0.923863
Age_L40_first_reported_(psoriasis)	0.0124203	23.1081	74	0.0140987	25.2321	1008	0.924364
Age_Q76_first_reported_(congenital_malformations_of_spine_and_bony_thorax)	0.00117489	20.4286	7	0.00111894	28.6375	80	0.925051
Age_J13_first_reported_(pneumonia_due_to_streptococcus_pneumoniae)	0.000503525	44	3	0.000587445	29.8571	42	0.927018
Age_G37_first_reported_(other_demyelinating_diseases_of_central_nervous_system)	0.000503525	42.3333	3	0.000727313	40.7308	52	0.938624
Age_H17_first_reported_(corneal_scars_and_opacities)	0.000167842	9	1	0.000209802	40.8667	15	0.946129
Age_E24_first_reported_(cushing's_syndrome)	0.000167842	34	1	0.000209802	37.2667	15	0.954049
Age_G64_first_reported_(other_disorders_of_peripheral_nervous_system)	0.000167842	24	1	0.000223789	39.375	16	0.954049
Age_K01_first_reported_(embedded_and_impacted_teeth)	0.00251762	34.7333	15	0.00365055	37.9885	261	0.956228
Age_L43_first_reported_(lichen_planus)	0.000839208	54.4	5	0.000853195	44.9344	61	0.956998
Age_K75_first_reported_(other_inflammatory_liver_diseases)	0.00134273	29.25	8	0.00128679	30.8043	92	0.960332
Age_O44_first_reported_(placenta_praevia)	0.000671366	35.25	4	0.00114692	35.9268	82	0.961537
Age_G98_first_reported_(other_disorders_of_nervous_system,_not_elsewhere_classified)	0.00268546	32.375	16	0.00251762	26.0222	180	0.971008
Age_E53_first_reported_(deficiency_of_other_b_group_vitamins)	0.000671366	59.5	4	0.000867181	47.4032	62	0.971956
Age_J44_first_reported_(other_chronic_obstructive_pulmonary_disease)	0.00234978	52.2143	14	0.00244769	50.36	175	0.976662
Age_B15_first_reported_(acute_hepatitis_a)	0.00151057	20.3333	9	0.00149659	21.4673	107	0.979745
Age_G52_first_reported_(disorders_of_other_cranial_nerves)	0.000335683	16.5	2	0.000363657	39.1154	26	0.980173
Age_M07_first_reported_(psoriatic_and_enteropathic_arthropathies)	0.000335683	46	2	0.000447577	48.1562	32	0.980173
Age_F99_first_reported_(mental_disorder,_not_otherwise_specified)	0.000335683	46	2	0.000209802	43.4667	15	0.980772
Age_D56_first_reported_(thalassaemia)	0.000167842	31	1	0.000265749	29.9474	19	0.985983
Age_E74_first_reported_(other_disorders_of_carbohydrate_metabolism)	0.000167842	59	1	0.000153855	39	11	0.985983
Age_I24_first_reported_(other_acute_ischaemic_heart_diseases)	0.000167842	53	1	0.000181828	50.8462	13	0.985983
Age_Q43_first_reported_(other_congenital_malformations_of_intestine)	0.000167842	21	1	0.000209802	33.2667	15	0.985983
Age_L04_first_reported_(acute_lymphadenitis)	0.000839208	29.4	5	0.000923129	33.8788	66	0.9871
Age_G24_first_reported_(dystonia)	0.000671366	40.25	4	0.000671366	41.4792	48	0.994656
Age_B85_first_reported_(pediculosis_and_phthiriasis)	0.000335683	31	2	0.000545485	36.5385	39	0.996558
Age_F50_first_reported_(eating_disorders)	0.00251762	26.0667	15	0.00330088	23.9153	236	0.996581
Age_F02_first_reported_(dementia_in_other_diseases_classified_elsewhere)	0		0	0		0	1
Age_I68_first_reported_(cerebrovascular_disorders_in_diseases_classified_elsewhere)	0		0	0		0	1
Age_J14_first_reported_(pneumonia_due_to_haemophilus_influenzae)	0		0	0		0	1
