# Supplementary material for: Revisiting the Risk Factors for Endometriosis: A Machine Learning Approach
Source: J Pers Med. 2022 Jul 7;12(7):1114. doi: 10.3390/jpm12071114 (PMC9317820; doi:10.3390/jpm12071114)
Supplement: Supplementary file 1 [file jpm-12-01114-s001.zip › ENDO-Suppl Table S7 (100 SHAP).xlsx]

## Sheet: Sheet 1
Table S7. SHAP vales of populations of mixed etnicities and Caucasians
index	features rank (Caucasians)	features SHAP value (caucasians)	features rank (Mixed)	features SHAP value (Mixed)
length of menstrual cycle	0	0.232354	0	0.191505
age at first live birth	1	0.178644	1	0.142585
n92 - excessive, frequent and irre...	2	0.115449	2	0.111416
number of live births	3	0.109079	3	0.11031
n83 - noninflammatory disorders of...	4	0.0956025	4	0.104967
stomach/abdominal pain for 3+ months	5	0.0918677	5	0.0876159
source of report of k58 (irritable...	6	0.072192	6	0.0666305
uk biobank assessment centre	7	0.069081	7	0.0496081
pelvic inflammatory first	8	0.0684662	8	0.0413282
n94 - pain and other conditions as...	9	0.0524387	9	0.0399761
degree bothered by menstrual cramp...	10	0.0476979	10	0.0397232
year of birth	11	0.0445671	11	0.0382254
estrogen exposure	12	0.0444688	12	0.0364932
n97 - female infertility	13	0.0439783	13	0.0350358
n81 - female genital prolapse	14	0.0390242	14	0.0322815
irregular cycle	15	0.0380464	15	0.0317748
n84 - polyp of female genital tract	16	0.0366686	16	0.0316274
n73 - other female pelvic inflamma...	17	0.0354712	17	0.0271924
o70 - perineal laceration during d...	18	0.0346658	18	0.024443
n85 - other noninflammatory disord...	19	0.0339366	19	0.0236299
body mass index (bmi)	20	0.028242	20	0.0226614
m79 - other soft tissue disorders,...	21	0.0265145	21	0.0209862
m25 - other joint disorders, not e...	22	0.0239821	22	0.0182186
less frequent bowel movements when...	23	0.0239121	23	0.0179113
birth weight	24	0.022096	24	0.0150087
j22 - unspecified acute lower resp...	25	0.021391	25	0.0126548
menarche age	26	0.0182156	26	0.011801
l98 - other disorders of skin and ...	27	0.0162646	27	0.0112323
number of depression episodes	28	0.0160016	28	0.0103521
k21 - gastro-oesophageal reflux di...	29	0.0159826	29	0.00941592
infectious illness diagnosis statu...	30	0.0131091	30	0.00851501
n95 - menopausal and other perimen...	31	0.0124634	31	0.00841382
m54 - dorsalgia	32	0.0124506	32	0.0077364
f32 - depressive episode	33	0.0121919	33	0.00723455
n93 - other abnormal uterine and v...	34	0.0114528	34	0.00649927
o80 - single spontaneous delivery	35	0.0113695	35	0.00547133
age o68 first reported (labour and...	36	0.0099399	36	0.00542918
b35 - dermatophytosis	37	0.00942204	37	0.00532682
e28 - ovarian dysfunction	38	0.00925062	38	0.00529808
k62 - other diseases of anus and r...	39	0.009092	39	0.00511958
diarrhoea when ibs symptoms first ...	40	0.00901883	40	0.00509658
coffee consumed	41	0.00747408	41	0.0048595
stools looser when abdominal disco...	42	0.00747233	42	0.0047545
l30 - other dermatitis	43	0.00735848	43	0.00445348
e78 - disorders of lipoprotein met...	44	0.00733614	44	0.00444348
age at first episode of depression	45	0.00726767	45	0.00440963
m19 - other arthrosis	46	0.00726467	46	0.00413518
l02 - cutaneous abscess, furuncle ...	47	0.00725444	47	0.00391429
l03 - cellulitis	48	0.00724611	48	0.00386954
n76 - other inflammation of vagina...	49	0.0071486	49	0.00384351
age at cancer diagnosis	50	0.00662391	50	0.00381023
f17 - mental and behavioural disor...	51	0.00647204	51	0.00364526
k80 - cholelithiasis	52	0.0060313	52	0.00345121
m67 - other disorders of synovium ...	53	0.00597484	53	0.00341937
age at last episode of depression	54	0.00588702	54	0.00331729
n88 - other noninflammatory disord...	55	0.0057775	55	0.003297
g56 - mononeuropathies of upper limb	56	0.00549637	56	0.00325079
k66 - other disorders of peritoneum	57	0.00542786	57	0.00322098
m75 - shoulder lesions	58	0.00523105	58	0.00321684
k52 - other non-infective gastro-e...	59	0.00516717	59	0.00309195
o99 - other maternal diseases clas...	60	0.00512268	60	0.00307959
o36 - maternal care for other know...	61	0.00506529	61	0.00281714
j06 - acute upper respiratory infe...	62	0.00502572	62	0.00276681
height	63	0.00498307	63	0.00265049
k29 - gastritis and duodenitis	64	0.00492415	64	0.0026055
h10 - conjunctivitis	65	0.00467672	65	0.00239038
n75 - diseases of bartholin's gland	66	0.0046226	66	0.00235789
age i10 first reported (essential ...	67	0.00458508	67	0.00227208
m23 - internal derangement of knee	68	0.00444025	68	0.00210388
frequency of harder stools when ab...	69	0.0043698	69	0.00209922
sensitive stomach	70	0.00435486	70	0.00209286
speed of onset of ibs symptoms	71	0.00420923	71	0.00209216
n72 - inflammatory disease of cerv...	72	0.00418517	72	0.00200979
k58 - irritable bowel syndrome	73	0.00401874	73	0.00190591
j30 - vasomotor and allergic rhinitis	74	0.00400092	74	0.00182442
g43 - migraine	75	0.00393974	75	0.00177663
breastfed as a baby	76	0.00393768	76	0.00169575
l72 - follicular cysts of skin and...	77	0.00383076	77	0.00167815
age stopped smoking	78	0.0036804	78	0.0015766
m20 - acquired deformities of fing...	79	0.00358833	79	0.00154372
f41 - other anxiety disorders	80	0.00356266	80	0.00143328
l21 - seborrhoeic dermatitis	81	0.003432	81	0.00140578
d50 - iron deficiency anaemia	82	0.0031426	82	0.0013968
o04 - medical abortion	83	0.0031117	83	0.00139121
eid	84	0.00309814	84	0.00135808
number of weeks absent from work d...	85	0.00306657	85	0.00134614
j02 - acute pharyngitis	86	0.00294827	86	0.00133503
l40 - psoriasis	87	0.00294766	87	0.00128198
n70 - salpingitis and oophoritis	88	0.0026598	88	0.00127668
age m88 first reported (paget's di...	89	0.00259734	89	0.00127095
vomiting when ibs symptoms first b...	90	0.00254862	90	0.00126782
m72 - fibroblastic disorders	91	0.00249531	91	0.00125928
o34 - maternal care for known or s...	92	0.00245454	92	0.00123962
k44 - diaphragmatic hernia	93	0.00245377	93	0.00117893
g55 - nerve root and plexus compre...	94	0.00243465	94	0.0011716
d64 - other anaemias	95	0.0023879	95	0.0011663
e14 - unspecified diabetes mellitus	96	0.00237401	96	0.00114242
h33 - retinal detachments and breaks	97	0.00236816	97	0.00109801
j45 - asthma	98	0.00234918	98	0.00107248
m89 - other disorders of bone	99	0.00233351	99	0.00106287
